# Supplementary material for: Breastfeeding knowledge, attitude, and self-efficacy among mothers with infant and young child in rural Ethiopia
Source: PLoS One. 2022 Dec 30;17(12):e0279941. doi: 10.1371/journal.pone.0279941 (PMC9803198; doi:10.1371/journal.pone.0279941)
Supplement: S1 Data — (XLS) [file pone.0279941.s002.xls]

## Sheet: Data
hhno	cluster	studyround	macasd	marsd	relg	ethn	matedsd	ocupmsd	husbasubsd	radsd	tvsd	magazsd	incsn	headinghhs	respocares	usualfedsd	sizesd	nuchildsn	hhlivlihoo	ownagrland	ownlivherb	hhdrinkinw	purifydrsd	deficatesd	fuelsd	chsexsd	chagesd	bosd	bisd	ancfollowu	receivedin	receivedi1	pod	delivtype	ppcomplica	pnccare	par	typwalsd	typroofsd	worryfoodh	howoftenhh	hhnotablet	howofthaph	hheatlimit	howoftenhf	eatyoudono	howohaphhf	eatsmaller	howhappenh
1	1	1	21	1	1	2	3	1	0	0	0	0	1	0	1	1	2	1	1	1	1	1	0	1	6	1	14	1	0	0	0	0	0	1	0	0	1	1	1	1	1	0	#NULL!	0	#NULL!	0	#NULL!	1	1
2	1	1	19	1	1	1	1	1	0	0	0	0	1	0	1	1	2	1	1	1	1	3	0	2	6	1	10	1	0	0	0	0	1	1	0	0	2	1	1	1	1	0	#NULL!	0	#NULL!	0	#NULL!	1	1
3	1	1	28	1	2	1	2	1	0	0	0	0	2	0	1	1	5	2	1	1	1	5	0	3	6	1	8	3	1	1	1	0	1	1	0	0	2	1	1	1	1	1	1	1	1	1	1	1	1
4	1	1	39	1	1	1	1	5	0	0	0	0	1	0	1	1	7	2	2	1	1	1	0	4	6	1	11	5	2	0	0	0	1	1	0	0	2	1	1	1	2	1	2	1	2	1	2	1	2
5	1	1	29	1	1	1	2	5	0	0	0	0	1	0	4	1	7	1	3	1	1	1	0	3	6	2	4	4	1	0	1	1	1	1	0	0	2	1	1	1	1	1	1	1	1	1	1	1	1
6	1	1	39	1	1	1	1	1	0	0	0	0	4	0	1	1	6	2	1	1	1	1	0	1	8	1	9	4	1	0	1	1	1	1	0	0	2	1	1	1	1	1	1	1	1	1	1	1	1
7	2	1	42	1	1	1	1	5	0	0	0	0	1	0	1	1	7	1	1	1	1	1	0	1	6	2	12	5	1	2	0	0	1	1	0	0	1	1	1	1	1	1	1	1	1	1	1	1	1
8	2	1	28	1	1	1	2	1	0	0	0	0	1	0	1	1	7	2	1	1	0	1	0	1	6	1	7	5	1	0	0	0	1	1	0	0	2	1	1	1	1	1	1	1	1	1	1	1	1
9	2	1	35	1	1	1	1	5	0	0	0	0	1	0	1	1	5	2	3	1	0	1	0	3	6	1	14	5	2	0	0	0	1	1	0	0	2	1	1	1	2	1	2	1	2	1	2	1	2
10	2	1	31	1	1	1	1	1	0	1	0	0	2	0	1	1	6	1	1	0	1	1	0	2	6	2	3	4	1	1	1	1	1	1	0	0	2	1	1	1	1	1	1	1	1	1	1	1	1
11	2	1	38	1	2	1	1	5	0	1	0	0	2	0	1	1	5	2	3	1	0	1	0	3	6	2	12	7	1	0	0	0	1	1	0	0	2	1	1	1	1	1	1	1	1	1	1	1	1
12	2	1	29	1	2	1	2	5	0	0	0	0	1	0	1	1	6	2	6	1	1	1	0	2	6	1	5	5	2	0	0	0	1	1	0	0	2	1	1	1	1	1	1	1	1	1	1	1	1
13	1	1	32	1	3	5	3	2	1	0	0	0	1	0	1	1	5	1	1	1	1	1	0	2	6	1	8	6	1	0	0	0	1	1	0	0	2	1	1	1	1	1	1	1	1	1	1	1	1
14	1	1	33	1	2	1	1	1	0	1	0	0	1	0	1	1	5	1	1	1	1	1	0	2	6	2	9	2	2	0	0	0	1	1	0	0	2	1	1	1	1	1	1	1	1	1	1	1	1
15	1	1	31	1	1	1	1	1	0	0	0	0	1	1	1	1	5	1	1	1	1	1	0	2	6	2	12	3	2	0	1	0	1	1	0	0	2	1	1	1	1	1	1	1	1	1	1	1	1
16	1	1	35	1	1	1	2	1	0	0	0	0	2	0	1	1	7	2	1	1	1	1	0	2	6	1	2	5	2	1	0	0	1	1	0	0	2	1	1	1	1	1	1	1	1	1	1	1	1
17	1	1	30	1	1	1	1	1	0	0	0	0	1	0	1	1	7	2	1	1	1	2	1	2	6	2	10	5	2	0	1	1	1	1	0	0	2	1	1	0	1	0	#NULL!	0	#NULL!	0	#NULL!	0	#NULL!
18	1	1	29	1	1	1	1	1	0	0	0	0	1	0	1	1	5	1	1	1	1	2	0	2	6	1	2	3	2	0	0	1	1	1	0	0	2	1	1	0	#NULL!	0	#NULL!	0	#NULL!	0	#NULL!	0	#NULL!
19	2	1	44	1	1	1	1	1	0	0	0	0	2	0	1	1	7	1	1	1	1	2	0	2	6	2	7	5	5	0	0	0	2	1	0	0	2	1	1	1	1	1	1	1	1	1	1	1	1
20	2	1	22	1	1	1	1	1	0	0	0	0	1	0	1	1	5	1	1	1	0	2	0	2	6	1	16	3	2	1	1	0	1	1	0	0	2	1	1	1	1	1	1	1	1	1	1	1	1
21	2	1	28	1	1	1	1	1	0	0	0	0	1	0	1	1	4	1	1	1	0	1	0	2	6	1	2	2	1	1	0	0	1	1	0	1	2	1	1	1	1	1	1	1	1	1	1	1	1
22	2	1	25	1	1	1	1	1	0	0	0	0	1	0	1	1	3	1	1	1	1	1	0	2	6	2	12	1	1	0	1	1	1	1	0	0	2	1	1	1	1	1	1	1	1	1	1	1	1
23	2	1	29	1	1	1	1	1	1	0	0	0	2	0	1	1	4	1	1	1	1	1	0	2	6	1	10	2	2	0	1	1	1	1	0	0	2	1	1	1	1	1	1	1	1	1	1	1	1
24	2	1	33	1	2	1	1	1	0	0	0	0	2	0	1	1	5	1	1	1	1	1	0	3	6	1	5	5	2	0	0	0	1	1	0	0	2	1	1	1	1	1	1	1	1	1	1	1	1
25	1	1	41	1	1	2	2	5	1	0	0	0	3	0	1	1	5	1	5	1	1	1	0	2	6	1	7	6	3	1	1	1	2	#NULL!	0	0	2	1	1	0	#NULL!	0	#NULL!	0	#NULL!	0	#NULL!	0	#NULL!
26	1	1	37	4	1	1	1	5	0	0	0	0	1	1	1	1	5	1	3	1	1	1	0	2	6	1	4	6	2	0	0	0	1	#NULL!	0	0	2	1	1	1	2	1	2	1	2	1	2	1	2
27	1	1	36	1	2	4	2	1	1	0	0	0	2	0	1	1	5	1	1	1	1	1	0	2	6	1	13	4	2	1	1	0	2	1	0	1	2	1	1	0	#NULL!	0	#NULL!	0	#NULL!	0	#NULL!	0	#NULL!
28	1	1	37	1	1	2	3	2	0	1	0	0	5	0	1	1	5	2	1	1	1	2	0	2	6	2	3	3	3	4	1	1	2	1	0	1	2	1	1	0	#NULL!	0	#NULL!	0	#NULL!	0	#NULL!	0	#NULL!
29	1	1	22	1	1	1	3	3	0	0	0	0	2	0	1	1	3	1	1	1	1	1	0	2	6	1	11	1	0	2	1	0	2	1	0	1	1	1	1	0	#NULL!	0	#NULL!	0	#NULL!	0	#NULL!	0	#NULL!
30	1	1	35	1	2	1	2	1	0	0	0	0	1	0	1	1	6	1	1	1	1	1	0	2	6	1	15	4	2	0	0	0	1	1	0	0	2	1	1	1	1	1	1	1	1	1	1	1	1
31	2	1	39	1	2	2	2	3	0	1	0	0	5	0	1	1	5	2	1	1	1	1	0	1	6	2	7	7	2	1	0	0	2	#NULL!	0	1	2	1	1	0	#NULL!	0	#NULL!	0	#NULL!	0	#NULL!	0	#NULL!
32	2	1	41	1	1	1	1	1	0	0	0	0	1	0	1	1	5	1	1	1	1	1	1	2	6	1	5	3	2	0	0	0	1	#NULL!	0	0	2	1	1	1	1	1	1	1	1	1	1	1	1
33	2	1	36	1	1	1	2	1	0	0	0	0	2	0	1	1	7	2	1	1	1	1	1	2	6	2	10	5	2	0	0	0	1	#NULL!	0	0	2	1	1	1	1	1	1	1	1	1	1	1	1
34	2	1	33	1	2	1	2	5	0	0	0	0	1	0	1	1	5	1	1	1	1	1	0	3	6	1	9	3	2	0	0	0	2	1	0	0	2	1	1	1	1	1	1	1	1	1	1	1	1
35	2	1	35	1	1	1	1	1	0	0	0	0	1	1	1	1	6	2	1	1	1	1	1	2	6	2	17	4	2	1	1	1	1	1	0	1	2	1	1	1	1	1	1	1	1	1	1	1	1
36	2	1	37	1	2	1	2	5	0	0	0	0	2	0	1	1	5	2	1	1	1	1	0	3	6	1	1	6	5	2	1	1	2	1	0	1	2	1	1	0	#NULL!	0	#NULL!	0	#NULL!	0	#NULL!	0	#NULL!
37	1	1	29	1	1	1	2	1	0	0	0	0	1	0	1	1	4	1	1	1	1	1	0	3	6	1	8	2	3	0	0	0	1	1	0	0	2	1	1	1	1	1	1	1	1	1	1	1	1
38	1	1	25	1	1	1	2	1	0	0	0	0	1	0	1	1	3	1	1	1	1	1	1	3	6	2	6	1	0	4	1	1	2	2	0	1	1	1	1	0	#NULL!	0	#NULL!	0	#NULL!	0	#NULL!	0	#NULL!
39	1	1	34	1	2	2	3	2	0	0	0	0	5	0	1	1	5	1	1	1	1	1	0	3	6	1	17	5	2	0	0	0	2	1	0	0	2	1	1	0	#NULL!	0	#NULL!	0	#NULL!	0	#NULL!	0	#NULL!
40	1	1	36	1	1	1	3	5	1	0	0	0	5	0	1	1	5	3	1	1	1	1	0	3	6	2	16	4	2	4	1	1	2	1	0	1	2	1	1	1	1	1	1	1	1	1	1	1	1
41	1	1	38	1	2	4	1	1	0	0	0	0	3	0	1	1	5	1	1	1	1	1	0	3	6	1	11	6	3	0	0	0	1	1	0	0	2	1	1	1	1	1	1	1	1	1	1	1	1
42	1	1	29	1	1	1	1	1	0	0	0	0	2	0	1	1	4	1	1	1	1	1	0	2	6	1	12	2	3	2	0	0	1	1	0	0	2	1	1	0	#NULL!	0	#NULL!	0	#NULL!	0	#NULL!	0	#NULL!
43	2	1	42	1	1	2	2	1	0	0	0	0	5	0	1	1	5	1	1	1	1	1	0	2	6	1	3	7	2	0	0	0	1	1	0	0	2	1	1	0	#NULL!	0	#NULL!	0	#NULL!	0	#NULL!	0	#NULL!
44	2	1	33	1	2	1	2	1	0	0	0	0	3	0	1	1	6	2	1	1	1	1	0	1	6	2	9	6	2	1	1	1	1	1	0	0	2	1	1	1	1	1	1	1	1	1	1	1	1
45	2	1	21	1	1	2	3	1	0	0	0	0	1	0	1	1	2	1	1	1	1	1	0	1	6	1	14	1	0	0	0	0	0	1	0	0	1	1	1	1	1	0	#NULL!	0	#NULL!	0	#NULL!	1	1
46	2	1	19	1	1	1	1	1	0	0	0	0	1	0	1	1	2	1	1	1	1	3	0	2	6	1	10	1	0	0	0	0	1	1	0	0	2	1	1	1	1	0	#NULL!	0	#NULL!	0	#NULL!	1	1
47	2	1	28	1	2	1	2	1	0	0	0	0	2	0	1	1	5	2	1	1	1	5	0	3	6	1	8	3	1	1	1	0	1	1	0	0	2	1	1	1	1	1	1	1	1	1	1	1	1
48	2	1	39	1	1	1	1	5	0	0	0	0	1	0	1	1	7	2	2	1	1	1	0	4	6	1	11	5	2	0	0	0	1	1	0	0	2	1	1	1	2	1	2	1	2	1	2	1	2
49	1	1	29	1	1	1	2	5	0	0	0	0	1	0	4	1	7	1	3	1	1	1	0	3	6	2	4	4	1	0	1	1	1	1	0	0	2	1	1	1	1	1	1	1	1	1	1	1	1
50	1	1	24	1	1	1	1	1	0	0	0	0	4	0	1	1	6	2	1	1	1	1	0	1	8	1	9	4	1	0	1	1	1	1	0	0	2	1	1	1	1	1	1	1	1	1	1	1	1
51	1	1	35	1	1	1	1	5	0	0	0	0	1	0	1	1	7	1	1	1	1	1	0	1	6	2	12	5	1	2	0	0	1	1	0	0	1	1	1	1	1	1	1	1	1	1	1	1	1
52	1	1	28	1	1	1	2	1	0	0	0	0	1	0	1	1	7	2	1	1	0	1	0	1	6	1	7	5	1	0	0	0	1	1	0	0	2	1	1	1	1	1	1	1	1	1	1	1	1
53	1	1	35	1	1	1	1	5	0	0	0	0	1	0	1	1	5	2	3	1	0	1	0	3	6	1	14	5	2	0	0	0	1	1	0	0	2	1	1	1	2	1	2	1	2	1	2	1	2
54	1	1	31	1	1	1	1	1	0	1	0	0	2	0	1	1	6	1	1	0	1	1	0	2	6	2	3	4	1	1	1	1	1	1	0	0	2	1	1	1	1	1	1	1	1	1	1	1	1
55	2	1	38	1	2	1	1	5	0	1	0	0	2	0	1	1	5	2	3	1	0	1	0	3	6	2	12	7	1	0	0	0	1	1	0	0	2	1	1	1	1	1	1	1	1	1	1	1	1
56	2	1	29	1	2	1	2	5	0	0	0	0	1	0	1	1	6	2	6	1	1	1	0	2	6	1	5	5	2	0	0	0	1	1	0	0	2	1	1	1	1	1	1	1	1	1	1	1	1
57	2	1	32	1	3	5	3	2	1	0	0	0	1	0	1	1	5	1	1	1	1	1	0	2	6	1	8	6	1	0	0	0	1	1	0	0	2	1	1	1	1	1	1	1	1	1	1	1	1
58	2	1	33	1	2	1	1	1	0	1	0	0	1	0	1	1	5	1	1	1	1	1	0	2	6	2	9	2	2	0	0	0	1	1	0	0	2	1	1	1	1	1	1	1	1	1	1	1	1
59	2	1	31	1	1	1	1	1	0	0	0	0	1	1	1	1	5	1	1	1	1	1	0	2	6	2	12	3	2	0	1	0	1	1	0	0	2	1	1	1	1	1	1	1	1	1	1	1	1
60	2	1	35	1	1	1	2	1	0	0	0	0	2	0	1	1	7	2	1	1	1	1	0	2	6	1	2	5	2	1	0	0	1	1	0	0	2	1	1	1	1	1	1	1	1	1	1	1	1
61	1	1	30	1	1	1	1	1	0	0	0	0	1	0	1	1	7	2	1	1	1	2	1	2	6	2	10	5	2	0	1	1	1	1	0	0	2	1	1	0	1	0	#NULL!	0	#NULL!	0	#NULL!	0	#NULL!
62	1	1	29	1	1	1	1	1	0	0	0	0	1	0	1	1	5	1	1	1	1	2	0	2	6	1	2	3	2	0	0	1	1	1	0	0	2	1	1	0	#NULL!	0	#NULL!	0	#NULL!	0	#NULL!	0	#NULL!
63	1	1	28	1	1	1	1	1	0	0	0	0	2	0	1	1	7	1	1	1	1	2	0	2	6	2	7	5	5	0	0	0	2	1	0	0	2	1	1	1	1	1	1	1	1	1	1	1	1
64	1	1	22	1	1	1	1	1	0	0	0	0	1	0	1	1	5	1	1	1	0	2	0	2	6	1	16	3	2	1	1	0	1	1	0	0	2	1	1	1	1	1	1	1	1	1	1	1	1
65	1	1	28	1	1	1	1	1	0	0	0	0	1	0	1	1	4	1	1	1	0	1	0	2	6	1	2	2	1	1	0	0	1	1	0	1	2	1	1	1	1	1	1	1	1	1	1	1	1
66	1	1	25	1	1	1	1	1	0	0	0	0	1	0	1	1	3	1	1	1	1	1	0	2	6	2	12	1	1	0	1	1	1	1	0	0	2	1	1	1	1	1	1	1	1	1	1	1	1
67	2	1	40	1	1	1	1	1	1	0	0	0	2	0	1	1	4	1	1	1	1	1	0	2	6	1	10	2	2	0	1	1	1	1	0	0	2	1	1	1	1	1	1	1	1	1	1	1	1
68	2	1	33	1	2	1	1	1	0	0	0	0	2	0	1	1	5	1	1	1	1	1	0	3	6	1	5	5	2	0	0	0	1	1	0	0	2	1	1	1	1	1	1	1	1	1	1	1	1
69	2	1	41	1	1	2	2	5	1	0	0	0	3	0	1	1	5	1	5	1	1	1	0	2	6	1	7	6	3	1	1	1	2	#NULL!	0	0	2	1	1	0	#NULL!	0	#NULL!	0	#NULL!	0	#NULL!	0	#NULL!
70	2	1	37	4	1	1	1	5	0	0	0	0	1	1	1	1	5	1	3	1	1	1	0	2	6	1	4	6	2	0	0	0	1	#NULL!	0	0	2	1	1	1	2	1	2	1	2	1	2	1	2
71	2	1	28	1	2	4	2	1	1	0	0	0	2	0	1	1	5	1	1	1	1	1	0	2	6	1	13	4	2	1	1	0	2	1	0	1	2	1	1	0	#NULL!	0	#NULL!	0	#NULL!	0	#NULL!	0	#NULL!
72	2	1	36	1	1	2	3	2	0	1	0	0	5	0	1	1	5	2	1	1	1	2	0	2	6	2	3	3	3	4	1	1	2	1	0	1	2	1	1	0	#NULL!	0	#NULL!	0	#NULL!	0	#NULL!	0	#NULL!
73	1	1	22	1	1	1	3	3	0	0	0	0	2	0	1	1	3	1	1	1	1	1	0	2	6	1	11	1	0	2	1	0	2	1	0	1	1	1	1	0	#NULL!	0	#NULL!	0	#NULL!	0	#NULL!	0	#NULL!
74	1	1	35	1	2	1	2	1	0	0	0	0	1	0	1	1	6	1	1	1	1	1	0	2	6	1	15	4	2	0	0	0	1	1	0	0	2	1	1	1	1	1	1	1	1	1	1	1	1
75	1	1	39	1	2	2	2	3	0	1	0	0	5	0	1	1	5	2	1	1	1	1	0	1	6	2	7	7	2	1	0	0	2	#NULL!	0	1	2	1	1	0	#NULL!	0	#NULL!	0	#NULL!	0	#NULL!	0	#NULL!
76	1	1	31	1	1	1	1	1	0	0	0	0	1	0	1	1	5	1	1	1	1	1	1	2	6	1	5	3	2	0	0	0	1	#NULL!	0	0	2	1	1	1	1	1	1	1	1	1	1	1	1
77	1	1	36	1	1	1	2	1	0	0	0	0	2	0	1	1	7	2	1	1	1	1	1	2	6	2	10	5	2	0	0	0	1	#NULL!	0	0	2	1	1	1	1	1	1	1	1	1	1	1	1
78	1	1	33	1	2	1	2	5	0	0	0	0	1	0	1	1	5	1	1	1	1	1	0	3	6	1	9	3	2	0	0	0	2	1	0	0	2	1	1	1	1	1	1	1	1	1	1	1	1
79	2	1	35	1	1	1	1	1	0	0	0	0	1	1	1	1	6	2	1	1	1	1	1	2	6	2	17	4	2	1	1	1	1	1	0	1	2	1	1	1	1	1	1	1	1	1	1	1	1
80	2	1	37	1	2	1	2	5	0	0	0	0	2	0	1	1	5	2	1	1	1	1	0	3	6	1	1	6	5	2	1	1	2	1	0	1	2	1	1	0	#NULL!	0	#NULL!	0	#NULL!	0	#NULL!	0	#NULL!
81	2	1	29	1	1	1	2	1	0	0	0	0	1	0	1	1	4	1	1	1	1	1	0	3	6	1	8	2	3	0	0	0	1	1	0	0	2	1	1	1	1	1	1	1	1	1	1	1	1
82	2	1	38	1	1	1	2	1	0	0	0	0	1	0	1	1	3	1	1	1	1	1	1	3	6	2	6	1	0	4	1	1	2	2	0	1	1	1	1	0	#NULL!	0	#NULL!	0	#NULL!	0	#NULL!	0	#NULL!
83	2	1	34	1	2	2	3	2	0	0	0	0	5	0	1	1	5	1	1	1	1	1	0	3	6	1	17	5	2	0	0	0	2	1	0	0	2	1	1	0	#NULL!	0	#NULL!	0	#NULL!	0	#NULL!	0	#NULL!
84	2	1	36	1	1	1	3	5	1	0	0	0	5	0	1	1	5	3	1	1	1	1	0	3	6	2	16	4	2	4	1	1	2	1	0	1	2	1	1	1	1	1	1	1	1	1	1	1	1
85	1	1	38	1	2	4	1	1	0	0	0	0	3	0	1	1	5	1	1	1	1	1	0	3	6	1	11	6	3	0	0	0	1	1	0	0	2	1	1	1	1	1	1	1	1	1	1	1	1
86	1	1	29	1	1	1	1	1	0	0	0	0	2	0	1	1	4	1	1	1	1	1	0	2	6	1	12	2	3	2	0	0	1	1	0	0	2	1	1	0	#NULL!	0	#NULL!	0	#NULL!	0	#NULL!	0	#NULL!
87	1	1	42	1	1	2	2	1	0	0	0	0	5	0	1	1	5	1	1	1	1	1	0	2	6	1	3	7	2	0	0	0	1	1	0	0	2	1	1	0	#NULL!	0	#NULL!	0	#NULL!	0	#NULL!	0	#NULL!
88	1	1	33	1	2	1	2	1	0	0	0	0	3	0	1	1	6	2	1	1	1	1	0	1	6	2	9	6	2	1	1	1	1	1	0	0	2	1	1	1	1	1	1	1	1	1	1	1	1
89	1	1	21	1	1	2	3	1	0	0	0	0	1	0	1	1	2	1	1	1	1	1	0	1	6	1	14	1	0	0	0	0	0	1	0	0	1	1	1	1	1	0	#NULL!	0	#NULL!	0	#NULL!	1	1
90	1	1	19	1	1	1	1	1	0	0	0	0	1	0	1	1	2	1	1	1	1	3	0	2	6	1	10	1	0	0	0	0	1	1	0	0	2	1	1	1	1	0	#NULL!	0	#NULL!	0	#NULL!	1	1
91	2	1	28	1	2	1	2	1	0	0	0	0	2	0	1	1	5	2	1	1	1	5	0	3	6	1	8	3	1	1	1	0	1	1	0	0	2	1	1	1	1	1	1	1	1	1	1	1	1
92	2	1	39	1	1	1	1	5	0	0	0	0	1	0	1	1	7	2	2	1	1	1	0	4	6	1	11	5	2	0	0	0	1	1	0	0	2	1	1	1	2	1	2	1	2	1	2	1	2
93	2	1	29	1	1	1	2	5	0	0	0	0	1	0	4	1	7	1	3	1	1	1	0	3	6	2	4	4	1	0	1	1	1	1	0	0	2	1	1	1	1	1	1	1	1	1	1	1	1
94	2	1	39	1	1	1	1	1	0	0	0	0	4	0	1	1	6	2	1	1	1	1	0	1	8	1	9	4	1	0	1	1	1	1	0	0	2	1	1	1	1	1	1	1	1	1	1	1	1
95	2	1	24	1	1	1	1	5	0	0	0	0	1	0	1	1	7	1	1	1	1	1	0	1	6	2	12	5	1	2	0	0	1	1	0	0	1	1	1	1	1	1	1	1	1	1	1	1	1
96	2	1	28	1	1	1	2	1	0	0	0	0	1	0	1	1	7	2	1	1	0	1	0	1	6	1	7	5	1	0	0	0	1	1	0	0	2	1	1	1	1	1	1	1	1	1	1	1	1
97	1	1	35	1	1	1	1	5	0	0	0	0	1	0	1	1	5	2	3	1	0	1	0	3	6	1	14	5	2	0	0	0	1	1	0	0	2	1	1	1	2	1	2	1	2	1	2	1	2
98	1	1	31	1	1	1	1	1	0	1	0	0	2	0	1	1	6	1	1	0	1	1	0	2	6	2	3	4	1	1	1	1	1	1	0	0	2	1	1	1	1	1	1	1	1	1	1	1	1
99	1	1	38	1	2	1	1	5	0	1	0	0	2	0	1	1	5	2	3	1	0	1	0	3	6	2	12	7	1	0	0	0	1	1	0	0	2	1	1	1	1	1	1	1	1	1	1	1	1
100	1	1	29	1	2	1	2	5	0	0	0	0	1	0	1	1	6	2	6	1	1	1	0	2	6	1	5	5	2	0	0	0	1	1	0	0	2	1	1	1	1	1	1	1	1	1	1	1	1
101	1	1	32	1	3	5	3	2	1	0	0	0	1	0	1	1	5	1	1	1	1	1	0	2	6	1	8	6	1	0	0	0	1	1	0	0	2	1	1	1	1	1	1	1	1	1	1	1	1
102	1	1	33	1	2	1	1	1	0	1	0	0	1	0	1	1	5	1	1	1	1	1	0	2	6	2	9	2	2	0	0	0	1	1	0	0	2	1	1	1	1	1	1	1	1	1	1	1	1
103	2	1	31	1	1	1	1	1	0	0	0	0	1	1	1	1	5	1	1	1	1	1	0	2	6	2	12	3	2	0	1	0	1	1	0	0	2	1	1	1	1	1	1	1	1	1	1	1	1
104	2	1	35	1	1	1	2	1	0	0	0	0	2	0	1	1	7	2	1	1	1	1	0	2	6	1	2	5	2	1	0	0	1	1	0	0	2	1	1	1	1	1	1	1	1	1	1	1	1
105	2	1	30	1	1	1	1	1	0	0	0	0	1	0	1	1	7	2	1	1	1	2	1	2	6	2	10	5	2	0	1	1	1	1	0	0	2	1	1	0	1	0	#NULL!	0	#NULL!	0	#NULL!	0	#NULL!
106	2	1	29	1	1	1	1	1	0	0	0	0	1	0	1	1	5	1	1	1	1	2	0	2	6	1	2	3	2	0	0	1	1	1	0	0	2	1	1	0	#NULL!	0	#NULL!	0	#NULL!	0	#NULL!	0	#NULL!
107	2	1	26	1	1	1	1	1	0	0	0	0	2	0	1	1	7	1	1	1	1	2	0	2	6	2	7	5	5	0	0	0	2	1	0	0	2	1	1	1	1	1	1	1	1	1	1	1	1
108	2	1	22	1	1	1	1	1	0	0	0	0	1	0	1	1	5	1	1	1	0	2	0	2	6	1	16	3	2	1	1	0	1	1	0	0	2	1	1	1	1	1	1	1	1	1	1	1	1
109	1	1	28	1	1	1	1	1	0	0	0	0	1	0	1	1	4	1	1	1	0	1	0	2	6	1	2	2	1	1	0	0	1	1	0	1	2	1	1	1	1	1	1	1	1	1	1	1	1
110	1	1	25	1	1	1	1	1	0	0	0	0	1	0	1	1	3	1	1	1	1	1	0	2	6	2	12	1	1	0	1	1	1	1	0	0	2	1	1	1	1	1	1	1	1	1	1	1	1
111	1	1	28	1	1	1	1	1	1	0	0	0	2	0	1	1	4	1	1	1	1	1	0	2	6	1	10	2	2	0	1	1	1	1	0	0	2	1	1	1	1	1	1	1	1	1	1	1	1
112	1	1	33	1	2	1	1	1	0	0	0	0	2	0	1	1	5	1	1	1	1	1	0	3	6	1	5	5	2	0	0	0	1	1	0	0	2	1	1	1	1	1	1	1	1	1	1	1	1
123	1	1	41	1	1	2	2	5	1	0	0	0	3	0	1	1	5	1	5	1	1	1	0	2	6	1	7	6	3	1	1	1	2	#NULL!	0	0	2	1	1	0	#NULL!	0	#NULL!	0	#NULL!	0	#NULL!	0	#NULL!
114	1	1	37	4	1	1	1	5	0	0	0	0	1	1	1	1	5	1	3	1	1	1	0	2	6	1	4	6	2	0	0	0	1	#NULL!	0	0	2	1	1	1	2	1	2	1	2	1	2	1	2
115	2	1	35	1	2	4	2	1	1	0	0	0	2	0	1	1	5	1	1	1	1	1	0	2	6	1	13	4	2	1	1	0	2	1	0	1	2	1	1	0	#NULL!	0	#NULL!	0	#NULL!	0	#NULL!	0	#NULL!
116	2	1	36	1	1	2	3	2	0	1	0	0	5	0	1	1	5	2	1	1	1	2	0	2	6	2	3	3	3	4	1	1	2	1	0	1	2	1	1	0	#NULL!	0	#NULL!	0	#NULL!	0	#NULL!	0	#NULL!
117	2	1	22	1	1	1	3	3	0	0	0	0	2	0	1	1	3	1	1	1	1	1	0	2	6	1	11	1	0	2	1	0	2	1	0	1	1	1	1	0	#NULL!	0	#NULL!	0	#NULL!	0	#NULL!	0	#NULL!
118	2	1	35	1	2	1	2	1	0	0	0	0	1	0	1	1	6	1	1	1	1	1	0	2	6	1	15	4	2	0	0	0	1	1	0	0	2	1	1	1	1	1	1	1	1	1	1	1	1
119	2	1	39	1	2	2	2	3	0	1	0	0	5	0	1	1	5	2	1	1	1	1	0	1	6	2	7	7	2	1	0	0	2	#NULL!	0	1	2	1	1	0	#NULL!	0	#NULL!	0	#NULL!	0	#NULL!	0	#NULL!
120	2	1	28	1	1	1	1	1	0	0	0	0	1	0	1	1	5	1	1	1	1	1	1	2	6	1	5	3	2	0	0	0	1	#NULL!	0	0	2	1	1	1	1	1	1	1	1	1	1	1	1
121	1	1	36	1	1	1	2	1	0	0	0	0	2	0	1	1	7	2	1	1	1	1	1	2	6	2	10	5	2	0	0	0	1	#NULL!	0	0	2	1	1	1	1	1	1	1	1	1	1	1	1
122	1	1	33	1	2	1	2	5	0	0	0	0	1	0	1	1	5	1	1	1	1	1	0	3	6	1	9	3	2	0	0	0	2	1	0	0	2	1	1	1	1	1	1	1	1	1	1	1	1
123	1	1	35	1	1	1	1	1	0	0	0	0	1	1	1	1	6	2	1	1	1	1	1	2	6	2	17	4	2	1	1	1	1	1	0	1	2	1	1	1	1	1	1	1	1	1	1	1	1
124	1	1	37	1	2	1	2	5	0	0	0	0	2	0	1	1	5	2	1	1	1	1	0	3	6	1	1	6	5	2	1	1	2	1	0	1	2	1	1	0	#NULL!	0	#NULL!	0	#NULL!	0	#NULL!	0	#NULL!
125	1	1	29	1	1	1	2	1	0	0	0	0	1	0	1	1	4	1	1	1	1	1	0	3	6	1	8	2	3	0	0	0	1	1	0	0	2	1	1	1	1	1	1	1	1	1	1	1	1
126	1	1	27	1	1	1	2	1	0	0	0	0	1	0	1	1	3	1	1	1	1	1	1	3	6	2	6	1	0	4	1	1	2	2	0	1	1	1	1	0	#NULL!	0	#NULL!	0	#NULL!	0	#NULL!	0	#NULL!
127	2	1	34	1	2	2	3	2	0	0	0	0	5	0	1	1	5	1	1	1	1	1	0	3	6	1	17	5	2	0	0	0	2	1	0	0	2	1	1	0	#NULL!	0	#NULL!	0	#NULL!	0	#NULL!	0	#NULL!
128	2	1	36	1	1	1	3	5	1	0	0	0	5	0	1	1	5	3	1	1	1	1	0	3	6	2	16	4	2	4	1	1	2	1	0	1	2	1	1	1	1	1	1	1	1	1	1	1	1
129	2	1	38	1	2	4	1	1	0	0	0	0	3	0	1	1	5	1	1	1	1	1	0	3	6	1	11	6	3	0	0	0	1	1	0	0	2	1	1	1	1	1	1	1	1	1	1	1	1
130	2	1	29	1	1	1	1	1	0	0	0	0	2	0	1	1	4	1	1	1	1	1	0	2	6	1	12	2	3	2	0	0	1	1	0	0	2	1	1	0	#NULL!	0	#NULL!	0	#NULL!	0	#NULL!	0	#NULL!
131	2	1	42	1	1	2	2	1	0	0	0	0	5	0	1	1	5	1	1	1	1	1	0	2	6	1	3	7	2	0	0	0	1	1	0	0	2	1	1	0	#NULL!	0	#NULL!	0	#NULL!	0	#NULL!	0	#NULL!
132	2	1	33	1	2	1	2	1	0	0	0	0	3	0	1	1	6	2	1	1	1	1	0	1	6	2	9	6	2	1	1	1	1	1	0	0	2	1	1	1	1	1	1	1	1	1	1	1	1
133	1	1	21	1	1	2	3	1	0	0	0	0	1	0	1	1	2	1	1	1	1	1	0	1	6	1	14	1	0	0	0	0	0	1	0	0	1	1	1	1	1	0	#NULL!	0	#NULL!	0	#NULL!	1	1
134	1	1	19	1	1	1	1	1	0	0	0	0	1	0	1	1	2	1	1	1	1	3	0	2	6	1	10	1	0	0	0	0	1	1	0	0	2	1	1	1	1	0	#NULL!	0	#NULL!	0	#NULL!	1	1
135	1	1	28	1	2	1	2	1	0	0	0	0	2	0	1	1	5	2	1	1	1	5	0	3	6	1	8	3	1	1	1	0	1	1	0	0	2	1	1	1	1	1	1	1	1	1	1	1	1
136	1	1	39	1	1	1	1	5	0	0	0	0	1	0	1	1	7	2	2	1	1	1	0	4	6	1	11	5	2	0	0	0	1	1	0	0	2	1	1	1	2	1	2	1	2	1	2	1	2
137	1	1	29	1	1	1	2	5	0	0	0	0	1	0	4	1	7	1	3	1	1	1	0	3	6	2	4	4	1	0	1	1	1	1	0	0	2	1	1	1	1	1	1	1	1	1	1	1	1
138	1	1	22	1	1	1	1	1	0	0	0	0	4	0	1	1	6	2	1	1	1	1	0	1	8	1	9	4	1	0	1	1	1	1	0	0	2	1	1	1	1	1	1	1	1	1	1	1	1
139	2	1	28	1	1	1	1	5	0	0	0	0	1	0	1	1	7	1	1	1	1	1	0	1	6	2	12	5	1	2	0	0	1	1	0	0	1	1	1	1	1	1	1	1	1	1	1	1	1
140	2	1	28	1	1	1	2	1	0	0	0	0	1	0	1	1	7	2	1	1	0	1	0	1	6	1	7	5	1	0	0	0	1	1	0	0	2	1	1	1	1	1	1	1	1	1	1	1	1
141	2	1	35	1	1	1	1	5	0	0	0	0	1	0	1	1	5	2	3	1	0	1	0	3	6	1	14	5	2	0	0	0	1	1	0	0	2	1	1	1	2	1	2	1	2	1	2	1	2
142	2	1	31	1	1	1	1	1	0	1	0	0	2	0	1	1	6	1	1	0	1	1	0	2	6	2	3	4	1	1	1	1	1	1	0	0	2	1	1	1	1	1	1	1	1	1	1	1	1
143	2	1	38	1	2	1	1	5	0	1	0	0	2	0	1	1	5	2	3	1	0	1	0	3	6	2	12	7	1	0	0	0	1	1	0	0	2	1	1	1	1	1	1	1	1	1	1	1	1
144	2	1	29	1	2	1	2	5	0	0	0	0	1	0	1	1	6	2	6	1	1	1	0	2	6	1	5	5	2	0	0	0	1	1	0	0	2	1	1	1	1	1	1	1	1	1	1	1	1
145	1	1	32	1	3	5	3	2	1	0	0	0	1	0	1	1	5	1	1	1	1	1	0	2	6	1	8	6	1	0	0	0	1	1	0	0	2	1	1	1	1	1	1	1	1	1	1	1	1
146	1	1	33	1	2	1	1	1	0	1	0	0	1	0	1	1	5	1	1	1	1	1	0	2	6	2	9	2	2	0	0	0	1	1	0	0	2	1	1	1	1	1	1	1	1	1	1	1	1
147	1	1	31	1	1	1	1	1	0	0	0	0	1	1	1	1	5	1	1	1	1	1	0	2	6	2	12	3	2	0	1	0	1	1	0	0	2	1	1	1	1	1	1	1	1	1	1	1	1
148	1	1	35	1	1	1	2	1	0	0	0	0	2	0	1	1	7	2	1	1	1	1	0	2	6	1	2	5	2	1	0	0	1	1	0	0	2	1	1	1	1	1	1	1	1	1	1	1	1
149	1	1	30	1	1	1	1	1	0	0	0	0	1	0	1	1	7	2	1	1	1	2	1	2	6	2	10	5	2	0	1	1	1	1	0	0	2	1	1	0	1	0	#NULL!	0	#NULL!	0	#NULL!	0	#NULL!
150	1	1	29	1	1	1	1	1	0	0	0	0	1	0	1	1	5	1	1	1	1	2	0	2	6	1	2	3	2	0	0	1	1	1	0	0	2	1	1	0	#NULL!	0	#NULL!	0	#NULL!	0	#NULL!	0	#NULL!
151	2	1	44	1	1	1	1	1	0	0	0	0	2	0	1	1	7	1	1	1	1	2	0	2	6	2	7	5	5	0	0	0	2	1	0	0	2	1	1	1	1	1	1	1	1	1	1	1	1
152	2	1	22	1	1	1	1	1	0	0	0	0	1	0	1	1	5	1	1	1	0	2	0	2	6	1	16	3	2	1	1	0	1	1	0	0	2	1	1	1	1	1	1	1	1	1	1	1	1
153	2	1	28	1	1	1	1	1	0	0	0	0	1	0	1	1	4	1	1	1	0	1	0	2	6	1	2	2	1	1	0	0	1	1	0	1	2	1	1	1	1	1	1	1	1	1	1	1	1
154	2	1	25	1	1	1	1	1	0	0	0	0	1	0	1	1	3	1	1	1	1	1	0	2	6	2	12	1	1	0	1	1	1	1	0	0	2	1	1	1	1	1	1	1	1	1	1	1	1
155	2	1	34	1	1	1	1	1	1	0	0	0	2	0	1	1	4	1	1	1	1	1	0	2	6	1	10	2	2	0	1	1	1	1	0	0	2	1	1	1	1	1	1	1	1	1	1	1	1
156	2	1	33	1	2	1	1	1	0	0	0	0	2	0	1	1	5	1	1	1	1	1	0	3	6	1	5	5	2	0	0	0	1	1	0	0	2	1	1	1	1	1	1	1	1	1	1	1	1
157	1	1	41	1	1	2	2	5	1	0	0	0	3	0	1	1	5	1	5	1	1	1	0	2	6	1	7	6	3	1	1	1	2	#NULL!	0	0	2	1	1	0	#NULL!	0	#NULL!	0	#NULL!	0	#NULL!	0	#NULL!
158	1	1	37	4	1	1	1	5	0	0	0	0	1	1	1	1	5	1	3	1	1	1	0	2	6	1	4	6	2	0	0	0	1	#NULL!	0	0	2	1	1	1	2	1	2	1	2	1	2	1	2
159	1	1	34	1	2	4	2	1	1	0	0	0	2	0	1	1	5	1	1	1	1	1	0	2	6	1	13	4	2	1	1	0	2	1	0	1	2	1	1	0	#NULL!	0	#NULL!	0	#NULL!	0	#NULL!	0	#NULL!
160	1	1	36	1	1	2	3	2	0	1	0	0	5	0	1	1	5	2	1	1	1	2	0	2	6	2	3	3	3	4	1	1	2	1	0	1	2	1	1	0	#NULL!	0	#NULL!	0	#NULL!	0	#NULL!	0	#NULL!
161	1	1	22	1	1	1	3	3	0	0	0	0	2	0	1	1	3	1	1	1	1	1	0	2	6	1	11	1	0	2	1	0	2	1	0	1	1	1	1	0	#NULL!	0	#NULL!	0	#NULL!	0	#NULL!	0	#NULL!
162	1	1	35	1	2	1	2	1	0	0	0	0	1	0	1	1	6	1	1	1	1	1	0	2	6	1	15	4	2	0	0	0	1	1	0	0	2	1	1	1	1	1	1	1	1	1	1	1	1
163	2	1	39	1	2	2	2	3	0	1	0	0	5	0	1	1	5	2	1	1	1	1	0	1	6	2	7	7	2	1	0	0	2	#NULL!	0	1	2	1	1	0	#NULL!	0	#NULL!	0	#NULL!	0	#NULL!	0	#NULL!
164	2	1	32	1	1	1	1	1	0	0	0	0	1	0	1	1	5	1	1	1	1	1	1	2	6	1	5	3	2	0	0	0	1	#NULL!	0	0	2	1	1	1	1	1	1	1	1	1	1	1	1
165	2	1	36	1	1	1	2	1	0	0	0	0	2	0	1	1	7	2	1	1	1	1	1	2	6	2	10	5	2	0	0	0	1	#NULL!	0	0	2	1	1	1	1	1	1	1	1	1	1	1	1
166	2	1	33	1	2	1	2	5	0	0	0	0	1	0	1	1	5	1	1	1	1	1	0	3	6	1	9	3	2	0	0	0	2	1	0	0	2	1	1	1	1	1	1	1	1	1	1	1	1
167	2	1	35	1	1	1	1	1	0	0	0	0	1	1	1	1	6	2	1	1	1	1	1	2	6	2	17	4	2	1	1	1	1	1	0	1	2	1	1	1	1	1	1	1	1	1	1	1	1
168	2	1	37	1	2	1	2	5	0	0	0	0	2	0	1	1	5	2	1	1	1	1	0	3	6	1	1	6	5	2	1	1	2	1	0	1	2	1	1	0	#NULL!	0	#NULL!	0	#NULL!	0	#NULL!	0	#NULL!
169	1	1	29	1	1	1	2	1	0	0	0	0	1	0	1	1	4	1	1	1	1	1	0	3	6	1	8	2	3	0	0	0	1	1	0	0	2	1	1	1	1	1	1	1	1	1	1	1	1
170	1	1	34	1	1	1	2	1	0	0	0	0	1	0	1	1	3	1	1	1	1	1	1	3	6	2	6	1	0	4	1	1	2	2	0	1	1	1	1	0	#NULL!	0	#NULL!	0	#NULL!	0	#NULL!	0	#NULL!
171	1	1	34	1	2	2	3	2	0	0	0	0	5	0	1	1	5	1	1	1	1	1	0	3	6	1	17	5	2	0	0	0	2	1	0	0	2	1	1	0	#NULL!	0	#NULL!	0	#NULL!	0	#NULL!	0	#NULL!
172	1	1	36	1	1	1	3	5	1	0	0	0	5	0	1	1	5	3	1	1	1	1	0	3	6	2	16	4	2	4	1	1	2	1	0	1	2	1	1	1	1	1	1	1	1	1	1	1	1
173	1	1	38	1	2	4	1	1	0	0	0	0	3	0	1	1	5	1	1	1	1	1	0	3	6	1	11	6	3	0	0	0	1	1	0	0	2	1	1	1	1	1	1	1	1	1	1	1	1
174	1	1	29	1	1	1	1	1	0	0	0	0	2	0	1	1	4	1	1	1	1	1	0	2	6	1	12	2	3	2	0	0	1	1	0	0	2	1	1	0	#NULL!	0	#NULL!	0	#NULL!	0	#NULL!	0	#NULL!
175	2	1	42	1	1	2	2	1	0	0	0	0	5	0	1	1	5	1	1	1	1	1	0	2	6	1	3	7	2	0	0	0	1	1	0	0	2	1	1	0	#NULL!	0	#NULL!	0	#NULL!	0	#NULL!	0	#NULL!
176	2	1	33	1	2	1	2	1	0	0	0	0	3	0	1	1	6	2	1	1	1	1	0	1	6	2	9	6	2	1	1	1	1	1	0	0	2	1	1	1	1	1	1	1	1	1	1	1	1
177	2	1	21	1	1	2	3	1	0	0	0	0	1	0	1	1	2	1	1	1	1	1	0	1	6	1	14	1	0	0	0	0	0	1	0	0	1	1	1	1	1	0	#NULL!	0	#NULL!	0	#NULL!	1	1
178	2	1	19	1	1	1	1	1	0	0	0	0	1	0	1	1	2	1	1	1	1	3	0	2	6	1	10	1	0	0	0	0	1	1	0	0	2	1	1	1	1	0	#NULL!	0	#NULL!	0	#NULL!	1	1
179	2	1	28	1	2	1	2	1	0	0	0	0	2	0	1	1	5	2	1	1	1	5	0	3	6	1	8	3	1	1	1	0	1	1	0	0	2	1	1	1	1	1	1	1	1	1	1	1	1
180	2	1	39	1	1	1	1	5	0	0	0	0	1	0	1	1	7	2	2	1	1	1	0	4	6	1	11	5	2	0	0	0	1	1	0	0	2	1	1	1	2	1	2	1	2	1	2	1	2
181	1	1	29	1	1	1	2	5	0	0	0	0	1	0	4	1	7	1	3	1	1	1	0	3	6	2	4	4	1	0	1	1	1	1	0	0	2	1	1	1	1	1	1	1	1	1	1	1	1
182	1	1	28	1	1	1	1	1	0	0	0	0	4	0	1	1	6	2	1	1	1	1	0	1	8	1	9	4	1	0	1	1	1	1	0	0	2	1	1	1	1	1	1	1	1	1	1	1	1
183	1	1	26	1	1	1	1	5	0	0	0	0	1	0	1	1	7	1	1	1	1	1	0	1	6	2	12	5	1	2	0	0	1	1	0	0	1	1	1	1	1	1	1	1	1	1	1	1	1
184	1	1	28	1	1	1	2	1	0	0	0	0	1	0	1	1	7	2	1	1	0	1	0	1	6	1	7	5	1	0	0	0	1	1	0	0	2	1	1	1	1	1	1	1	1	1	1	1	1
185	1	1	35	1	1	1	1	5	0	0	0	0	1	0	1	1	5	2	3	1	0	1	0	3	6	1	14	5	2	0	0	0	1	1	0	0	2	1	1	1	2	1	2	1	2	1	2	1	2
186	1	1	31	1	1	1	1	1	0	1	0	0	2	0	1	1	6	1	1	0	1	1	0	2	6	2	3	4	1	1	1	1	1	1	0	0	2	1	1	1	1	1	1	1	1	1	1	1	1
187	2	1	38	1	2	1	1	5	0	1	0	0	2	0	1	1	5	2	3	1	0	1	0	3	6	2	12	7	1	0	0	0	1	1	0	0	2	1	1	1	1	1	1	1	1	1	1	1	1
188	2	1	29	1	2	1	2	5	0	0	0	0	1	0	1	1	6	2	6	1	1	1	0	2	6	1	5	5	2	0	0	0	1	1	0	0	2	1	1	1	1	1	1	1	1	1	1	1	1
189	2	1	32	1	3	5	3	2	1	0	0	0	1	0	1	1	5	1	1	1	1	1	0	2	6	1	8	6	1	0	0	0	1	1	0	0	2	1	1	1	1	1	1	1	1	1	1	1	1
190	2	1	33	1	2	1	1	1	0	1	0	0	1	0	1	1	5	1	1	1	1	1	0	2	6	2	9	2	2	0	0	0	1	1	0	0	2	1	1	1	1	1	1	1	1	1	1	1	1
191	2	1	31	1	1	1	1	1	0	0	0	0	1	1	1	1	5	1	1	1	1	1	0	2	6	2	12	3	2	0	1	0	1	1	0	0	2	1	1	1	1	1	1	1	1	1	1	1	1
192	2	1	35	1	1	1	2	1	0	0	0	0	2	0	1	1	7	2	1	1	1	1	0	2	6	1	2	5	2	1	0	0	1	1	0	0	2	1	1	1	1	1	1	1	1	1	1	1	1
193	1	1	30	1	1	1	1	1	0	0	0	0	1	0	1	1	7	2	1	1	1	2	1	2	6	2	10	5	2	0	1	1	1	1	0	0	2	1	1	0	1	0	#NULL!	0	#NULL!	0	#NULL!	0	#NULL!
194	1	1	29	1	1	1	1	1	0	0	0	0	1	0	1	1	5	1	1	1	1	2	0	2	6	1	2	3	2	0	0	1	1	1	0	0	2	1	1	0	#NULL!	0	#NULL!	0	#NULL!	0	#NULL!	0	#NULL!
195	1	1	30	1	1	1	1	1	0	0	0	0	2	0	1	1	7	1	1	1	1	2	0	2	6	2	7	5	5	0	0	0	2	1	0	0	2	1	1	1	1	1	1	1	1	1	1	1	1
196	1	1	22	1	1	1	1	1	0	0	0	0	1	0	1	1	5	1	1	1	0	2	0	2	6	1	16	3	2	1	1	0	1	1	0	0	2	1	1	1	1	1	1	1	1	1	1	1	1
197	1	1	28	1	1	1	1	1	0	0	0	0	1	0	1	1	4	1	1	1	0	1	0	2	6	1	2	2	1	1	0	0	1	1	0	1	2	1	1	1	1	1	1	1	1	1	1	1	1
198	1	1	25	1	1	1	1	1	0	0	0	0	1	0	1	1	3	1	1	1	1	1	0	2	6	2	12	1	1	0	1	1	1	1	0	0	2	1	1	1	1	1	1	1	1	1	1	1	1
199	2	1	30	1	1	1	1	1	1	0	0	0	2	0	1	1	4	1	1	1	1	1	0	2	6	1	10	2	2	0	1	1	1	1	0	0	2	1	1	1	1	1	1	1	1	1	1	1	1
200	2	1	33	1	2	1	1	1	0	0	0	0	2	0	1	1	5	1	1	1	1	1	0	3	6	1	5	5	2	0	0	0	1	1	0	0	2	1	1	1	1	1	1	1	1	1	1	1	1
201	2	1	41	1	1	2	2	5	1	0	0	0	3	0	1	1	5	1	5	1	1	1	0	2	6	1	7	6	3	1	1	1	2	#NULL!	0	0	2	1	1	0	#NULL!	0	#NULL!	0	#NULL!	0	#NULL!	0	#NULL!
202	2	1	37	4	1	1	1	5	0	0	0	0	1	1	1	1	5	1	3	1	1	1	0	2	6	1	4	6	2	0	0	0	1	#NULL!	0	0	2	1	1	1	2	1	2	1	2	1	2	1	2
203	2	1	35	1	2	4	2	1	1	0	0	0	2	0	1	1	5	1	1	1	1	1	0	2	6	1	13	4	2	1	1	0	2	1	0	1	2	1	1	0	#NULL!	0	#NULL!	0	#NULL!	0	#NULL!	0	#NULL!
204	2	1	36	1	1	2	3	2	0	1	0	0	5	0	1	1	5	2	1	1	1	2	0	2	6	2	3	3	3	4	1	1	2	1	0	1	2	1	1	0	#NULL!	0	#NULL!	0	#NULL!	0	#NULL!	0	#NULL!
205	1	1	22	1	1	1	3	3	0	0	0	0	2	0	1	1	3	1	1	1	1	1	0	2	6	1	11	1	0	2	1	0	2	1	0	1	1	1	1	0	#NULL!	0	#NULL!	0	#NULL!	0	#NULL!	0	#NULL!
206	1	1	35	1	2	1	2	1	0	0	0	0	1	0	1	1	6	1	1	1	1	1	0	2	6	1	15	4	2	0	0	0	1	1	0	0	2	1	1	1	1	1	1	1	1	1	1	1	1
207	1	1	39	1	2	2	2	3	0	1	0	0	5	0	1	1	5	2	1	1	1	1	0	1	6	2	7	7	2	1	0	0	2	#NULL!	0	1	2	1	1	0	#NULL!	0	#NULL!	0	#NULL!	0	#NULL!	0	#NULL!
208	1	1	34	1	1	1	1	1	0	0	0	0	1	0	1	1	5	1	1	1	1	1	1	2	6	1	5	3	2	0	0	0	1	#NULL!	0	0	2	1	1	1	1	1	1	1	1	1	1	1	1
209	1	1	36	1	1	1	2	1	0	0	0	0	2	0	1	1	7	2	1	1	1	1	1	2	6	2	10	5	2	0	0	0	1	#NULL!	0	0	2	1	1	1	1	1	1	1	1	1	1	1	1
210	1	1	33	1	2	1	2	5	0	0	0	0	1	0	1	1	5	1	1	1	1	1	0	3	6	1	9	3	2	0	0	0	2	1	0	0	2	1	1	1	1	1	1	1	1	1	1	1	1
211	2	1	35	1	1	1	1	1	0	0	0	0	1	1	1	1	6	2	1	1	1	1	1	2	6	2	17	4	2	1	1	1	1	1	0	1	2	1	1	1	1	1	1	1	1	1	1	1	1
212	2	1	37	1	2	1	2	5	0	0	0	0	2	0	1	1	5	2	1	1	1	1	0	3	6	1	1	6	5	2	1	1	2	1	0	1	2	1	1	0	#NULL!	0	#NULL!	0	#NULL!	0	#NULL!	0	#NULL!
213	2	1	29	1	1	1	2	1	0	0	0	0	1	0	1	1	4	1	1	1	1	1	0	3	6	1	8	2	3	0	0	0	1	1	0	0	2	1	1	1	1	1	1	1	1	1	1	1	1
214	2	1	28	1	1	1	2	1	0	0	0	0	1	0	1	1	3	1	1	1	1	1	1	3	6	2	6	1	0	4	1	1	2	2	0	1	1	1	1	0	#NULL!	0	#NULL!	0	#NULL!	0	#NULL!	0	#NULL!
215	2	1	34	1	2	2	3	2	0	0	0	0	5	0	1	1	5	1	1	1	1	1	0	3	6	1	17	5	2	0	0	0	2	1	0	0	2	1	1	0	#NULL!	0	#NULL!	0	#NULL!	0	#NULL!	0	#NULL!
216	2	1	36	1	1	1	3	5	1	0	0	0	5	0	1	1	5	3	1	1	1	1	0	3	6	2	16	4	2	4	1	1	2	1	0	1	2	1	1	1	1	1	1	1	1	1	1	1	1
217	1	1	38	1	2	4	1	1	0	0	0	0	3	0	1	1	5	1	1	1	1	1	0	3	6	1	11	6	3	0	0	0	1	1	0	0	2	1	1	1	1	1	1	1	1	1	1	1	1
218	1	1	29	1	1	1	1	1	0	0	0	0	2	0	1	1	4	1	1	1	1	1	0	2	6	1	12	2	3	2	0	0	1	1	0	0	2	1	1	0	#NULL!	0	#NULL!	0	#NULL!	0	#NULL!	0	#NULL!
219	1	1	42	1	1	2	2	1	0	0	0	0	5	0	1	1	5	1	1	1	1	1	0	2	6	1	3	7	2	0	0	0	1	1	0	0	2	1	1	0	#NULL!	0	#NULL!	0	#NULL!	0	#NULL!	0	#NULL!
220	1	1	33	1	2	1	2	1	0	0	0	0	3	0	1	1	6	2	1	1	1	1	0	1	6	2	9	6	2	1	1	1	1	1	0	0	2	1	1	1	1	1	1	1	1	1	1	1	1
221	1	1	21	1	1	2	3	1	0	0	0	0	1	0	1	1	2	1	1	1	1	1	0	1	6	1	14	1	0	0	0	0	0	1	0	0	1	1	1	1	1	0	#NULL!	0	#NULL!	0	#NULL!	1	1
222	1	1	19	1	1	1	1	1	0	0	0	0	1	0	1	1	2	1	1	1	1	3	0	2	6	1	10	1	0	0	0	0	1	1	0	0	2	1	1	1	1	0	#NULL!	0	#NULL!	0	#NULL!	1	1
223	2	1	28	1	2	1	2	1	0	0	0	0	2	0	1	1	5	2	1	1	1	5	0	3	6	1	8	3	1	1	1	0	1	1	0	0	2	1	1	1	1	1	1	1	1	1	1	1	1
224	2	1	39	1	1	1	1	5	0	0	0	0	1	0	1	1	7	2	2	1	1	1	0	4	6	1	11	5	2	0	0	0	1	1	0	0	2	1	1	1	2	1	2	1	2	1	2	1	2
225	2	1	29	1	1	1	2	5	0	0	0	0	1	0	4	1	7	1	3	1	1	1	0	3	6	2	4	4	1	0	1	1	1	1	0	0	2	1	1	1	1	1	1	1	1	1	1	1	1
226	2	1	27	1	1	1	1	1	0	0	0	0	4	0	1	1	6	2	1	1	1	1	0	1	8	1	9	4	1	0	1	1	1	1	0	0	2	1	1	1	1	1	1	1	1	1	1	1	1
227	2	1	26	1	1	1	1	5	0	0	0	0	1	0	1	1	7	1	1	1	1	1	0	1	6	2	12	5	1	2	0	0	1	1	0	0	1	1	1	1	1	1	1	1	1	1	1	1	1
228	2	1	28	1	1	1	2	1	0	0	0	0	1	0	1	1	7	2	1	1	0	1	0	1	6	1	7	5	1	0	0	0	1	1	0	0	2	1	1	1	1	1	1	1	1	1	1	1	1
229	1	1	35	1	1	1	1	5	0	0	0	0	1	0	1	1	5	2	3	1	0	1	0	3	6	1	14	5	2	0	0	0	1	1	0	0	2	1	1	1	2	1	2	1	2	1	2	1	2
230	1	1	31	1	1	1	1	1	0	1	0	0	2	0	1	1	6	1	1	0	1	1	0	2	6	2	3	4	1	1	1	1	1	1	0	0	2	1	1	1	1	1	1	1	1	1	1	1	1
231	1	1	38	1	2	1	1	5	0	1	0	0	2	0	1	1	5	2	3	1	0	1	0	3	6	2	12	7	1	0	0	0	1	1	0	0	2	1	1	1	1	1	1	1	1	1	1	1	1
232	1	1	29	1	2	1	2	5	0	0	0	0	1	0	1	1	6	2	6	1	1	1	0	2	6	1	5	5	2	0	0	0	1	1	0	0	2	1	1	1	1	1	1	1	1	1	1	1	1
233	1	1	32	1	3	5	3	2	1	0	0	0	1	0	1	1	5	1	1	1	1	1	0	2	6	1	8	6	1	0	0	0	1	1	0	0	2	1	1	1	1	1	1	1	1	1	1	1	1
234	1	1	33	1	2	1	1	1	0	1	0	0	1	0	1	1	5	1	1	1	1	1	0	2	6	2	9	2	2	0	0	0	1	1	0	0	2	1	1	1	1	1	1	1	1	1	1	1	1
235	2	1	31	1	1	1	1	1	0	0	0	0	1	1	1	1	5	1	1	1	1	1	0	2	6	2	12	3	2	0	1	0	1	1	0	0	2	1	1	1	1	1	1	1	1	1	1	1	1
236	2	1	35	1	1	1	2	1	0	0	0	0	2	0	1	1	7	2	1	1	1	1	0	2	6	1	2	5	2	1	0	0	1	1	0	0	2	1	1	1	1	1	1	1	1	1	1	1	1
237	2	1	30	1	1	1	1	1	0	0	0	0	1	0	1	1	7	2	1	1	1	2	1	2	6	2	10	5	2	0	1	1	1	1	0	0	2	1	1	0	1	0	#NULL!	0	#NULL!	0	#NULL!	0	#NULL!
238	2	1	29	1	1	1	1	1	0	0	0	0	1	0	1	1	5	1	1	1	1	2	0	2	6	1	2	3	2	0	0	1	1	1	0	0	2	1	1	0	#NULL!	0	#NULL!	0	#NULL!	0	#NULL!	0	#NULL!
239	2	1	39	1	1	1	1	1	0	0	0	0	2	0	1	1	7	1	1	1	1	2	0	2	6	2	7	5	5	0	0	0	2	1	0	0	2	1	1	1	1	1	1	1	1	1	1	1	1
240	2	1	22	1	1	1	1	1	0	0	0	0	1	0	1	1	5	1	1	1	0	2	0	2	6	1	16	3	2	1	1	0	1	1	0	0	2	1	1	1	1	1	1	1	1	1	1	1	1
241	1	1	28	1	1	1	1	1	0	0	0	0	1	0	1	1	4	1	1	1	0	1	0	2	6	1	2	2	1	1	0	0	1	1	0	1	2	1	1	1	1	1	1	1	1	1	1	1	1
242	1	1	25	1	1	1	1	1	0	0	0	0	1	0	1	1	3	1	1	1	1	1	0	2	6	2	12	1	1	0	1	1	1	1	0	0	2	1	1	1	1	1	1	1	1	1	1	1	1
243	1	1	38	1	1	1	1	1	1	0	0	0	2	0	1	1	4	1	1	1	1	1	0	2	6	1	10	2	2	0	1	1	1	1	0	0	2	1	1	1	1	1	1	1	1	1	1	1	1
244	1	1	33	1	2	1	1	1	0	0	0	0	2	0	1	1	5	1	1	1	1	1	0	3	6	1	5	5	2	0	0	0	1	1	0	0	2	1	1	1	1	1	1	1	1	1	1	1	1
245	1	1	41	1	1	2	2	5	1	0	0	0	3	0	1	1	5	1	5	1	1	1	0	2	6	1	7	6	3	1	1	1	2	#NULL!	0	0	2	1	1	0	#NULL!	0	#NULL!	0	#NULL!	0	#NULL!	0	#NULL!
246	1	1	37	4	1	1	1	5	0	0	0	0	1	1	1	1	5	1	3	1	1	1	0	2	6	1	4	6	2	0	0	0	1	#NULL!	0	0	2	1	1	1	2	1	2	1	2	1	2	1	2
247	2	1	33	1	2	4	2	1	1	0	0	0	2	0	1	1	5	1	1	1	1	1	0	2	6	1	13	4	2	1	1	0	2	1	0	1	2	1	1	0	#NULL!	0	#NULL!	0	#NULL!	0	#NULL!	0	#NULL!
248	2	1	36	1	1	2	3	2	0	1	0	0	5	0	1	1	5	2	1	1	1	2	0	2	6	2	3	3	3	4	1	1	2	1	0	1	2	1	1	0	#NULL!	0	#NULL!	0	#NULL!	0	#NULL!	0	#NULL!
249	2	1	22	1	1	1	3	3	0	0	0	0	2	0	1	1	3	1	1	1	1	1	0	2	6	1	11	1	0	2	1	0	2	1	0	1	1	1	1	0	#NULL!	0	#NULL!	0	#NULL!	0	#NULL!	0	#NULL!
250	2	1	35	1	2	1	2	1	0	0	0	0	1	0	1	1	6	1	1	1	1	1	0	2	6	1	15	4	2	0	0	0	1	1	0	0	2	1	1	1	1	1	1	1	1	1	1	1	1
251	2	1	39	1	2	2	2	3	0	1	0	0	5	0	1	1	5	2	1	1	1	1	0	1	6	2	7	7	2	1	0	0	2	#NULL!	0	1	2	1	1	0	#NULL!	0	#NULL!	0	#NULL!	0	#NULL!	0	#NULL!
252	2	1	35	1	1	1	1	1	0	0	0	0	1	0	1	1	5	1	1	1	1	1	1	2	6	1	5	3	2	0	0	0	1	#NULL!	0	0	2	1	1	1	1	1	1	1	1	1	1	1	1
253	1	1	36	1	1	1	2	1	0	0	0	0	2	0	1	1	7	2	1	1	1	1	1	2	6	2	10	5	2	0	0	0	1	#NULL!	0	0	2	1	1	1	1	1	1	1	1	1	1	1	1
254	1	1	33	1	2	1	2	5	0	0	0	0	1	0	1	1	5	1	1	1	1	1	0	3	6	1	9	3	2	0	0	0	2	1	0	0	2	1	1	1	1	1	1	1	1	1	1	1	1
255	1	1	35	1	1	1	1	1	0	0	0	0	1	1	1	1	6	2	1	1	1	1	1	2	6	2	17	4	2	1	1	1	1	1	0	1	2	1	1	1	1	1	1	1	1	1	1	1	1
256	1	1	37	1	2	1	2	5	0	0	0	0	2	0	1	1	5	2	1	1	1	1	0	3	6	1	1	6	5	2	1	1	2	1	0	1	2	1	1	0	#NULL!	0	#NULL!	0	#NULL!	0	#NULL!	0	#NULL!
257	1	1	29	1	1	1	2	1	0	0	0	0	1	0	1	1	4	1	1	1	1	1	0	3	6	1	8	2	3	0	0	0	1	1	0	0	2	1	1	1	1	1	1	1	1	1	1	1	1
258	1	1	35	1	1	1	2	1	0	0	0	0	1	0	1	1	3	1	1	1	1	1	1	3	6	2	6	1	0	4	1	1	2	2	0	1	1	1	1	0	#NULL!	0	#NULL!	0	#NULL!	0	#NULL!	0	#NULL!
259	2	1	34	1	2	2	3	2	0	0	0	0	5	0	1	1	5	1	1	1	1	1	0	3	6	1	17	5	2	0	0	0	2	1	0	0	2	1	1	0	#NULL!	0	#NULL!	0	#NULL!	0	#NULL!	0	#NULL!
260	2	1	36	1	1	1	3	5	1	0	0	0	5	0	1	1	5	3	1	1	1	1	0	3	6	2	16	4	2	4	1	1	2	1	0	1	2	1	1	1	1	1	1	1	1	1	1	1	1
261	2	1	38	1	2	4	1	1	0	0	0	0	3	0	1	1	5	1	1	1	1	1	0	3	6	1	11	6	3	0	0	0	1	1	0	0	2	1	1	1	1	1	1	1	1	1	1	1	1
262	2	1	29	1	1	1	1	1	0	0	0	0	2	0	1	1	4	1	1	1	1	1	0	2	6	1	12	2	3	2	0	0	1	1	0	0	2	1	1	0	#NULL!	0	#NULL!	0	#NULL!	0	#NULL!	0	#NULL!
263	2	1	42	1	1	2	2	1	0	0	0	0	5	0	1	1	5	1	1	1	1	1	0	2	6	1	3	7	2	0	0	0	1	1	0	0	2	1	1	0	#NULL!	0	#NULL!	0	#NULL!	0	#NULL!	0	#NULL!
264	2	1	33	1	2	1	2	1	0	0	0	0	3	0	1	1	6	2	1	1	1	1	0	1	6	2	9	6	2	1	1	1	1	1	0	0	2	1	1	1	1	1	1	1	1	1	1	1	1
265	1	1	21	1	1	2	3	1	0	0	0	0	1	0	1	1	2	1	1	1	1	1	0	1	6	1	14	1	0	0	0	0	0	1	0	0	1	1	1	1	1	0	#NULL!	0	#NULL!	0	#NULL!	1	1
266	1	1	19	1	1	1	1	1	0	0	0	0	1	0	1	1	2	1	1	1	1	3	0	2	6	1	10	1	0	0	0	0	1	1	0	0	2	1	1	1	1	0	#NULL!	0	#NULL!	0	#NULL!	1	1
267	1	1	28	1	2	1	2	1	0	0	0	0	2	0	1	1	5	2	1	1	1	5	0	3	6	1	8	3	1	1	1	0	1	1	0	0	2	1	1	1	1	1	1	1	1	1	1	1	1
268	1	1	39	1	1	1	1	5	0	0	0	0	1	0	1	1	7	2	2	1	1	1	0	4	6	1	11	5	2	0	0	0	1	1	0	0	2	1	1	1	2	1	2	1	2	1	2	1	2
269	1	1	29	1	1	1	2	5	0	0	0	0	1	0	4	1	7	1	3	1	1	1	0	3	6	2	4	4	1	0	1	1	1	1	0	0	2	1	1	1	1	1	1	1	1	1	1	1	1
270	1	1	28	1	1	1	1	1	0	0	0	0	4	0	1	1	6	2	1	1	1	1	0	1	8	1	9	4	1	0	1	1	1	1	0	0	2	1	1	1	1	1	1	1	1	1	1	1	1
271	2	1	35	1	1	1	1	5	0	0	0	0	1	0	1	1	7	1	1	1	1	1	0	1	6	2	12	5	1	2	0	0	1	1	0	0	1	1	1	1	1	1	1	1	1	1	1	1	1
272	2	1	28	1	1	1	2	1	0	0	0	0	1	0	1	1	7	2	1	1	0	1	0	1	6	1	7	5	1	0	0	0	1	1	0	0	2	1	1	1	1	1	1	1	1	1	1	1	1
273	2	1	35	1	1	1	1	5	0	0	0	0	1	0	1	1	5	2	3	1	0	1	0	3	6	1	14	5	2	0	0	0	1	1	0	0	2	1	1	1	2	1	2	1	2	1	2	1	2
274	2	1	31	1	1	1	1	1	0	1	0	0	2	0	1	1	6	1	1	0	1	1	0	2	6	2	3	4	1	1	1	1	1	1	0	0	2	1	1	1	1	1	1	1	1	1	1	1	1
275	2	1	38	1	2	1	1	5	0	1	0	0	2	0	1	1	5	2	3	1	0	1	0	3	6	2	12	7	1	0	0	0	1	1	0	0	2	1	1	1	1	1	1	1	1	1	1	1	1
276	2	1	29	1	2	1	2	5	0	0	0	0	1	0	1	1	6	2	6	1	1	1	0	2	6	1	5	5	2	0	0	0	1	1	0	0	2	1	1	1	1	1	1	1	1	1	1	1	1
277	1	1	32	1	3	5	3	2	1	0	0	0	1	0	1	1	5	1	1	1	1	1	0	2	6	1	8	6	1	0	0	0	1	1	0	0	2	1	1	1	1	1	1	1	1	1	1	1	1
278	1	1	33	1	2	1	1	1	0	1	0	0	1	0	1	1	5	1	1	1	1	1	0	2	6	2	9	2	2	0	0	0	1	1	0	0	2	1	1	1	1	1	1	1	1	1	1	1	1
279	1	1	31	1	1	1	1	1	0	0	0	0	1	1	1	1	5	1	1	1	1	1	0	2	6	2	12	3	2	0	1	0	1	1	0	0	2	1	1	1	1	1	1	1	1	1	1	1	1
280	1	1	35	1	1	1	2	1	0	0	0	0	2	0	1	1	7	2	1	1	1	1	0	2	6	1	2	5	2	1	0	0	1	1	0	0	2	1	1	1	1	1	1	1	1	1	1	1	1
281	1	1	30	1	1	1	1	1	0	0	0	0	1	0	1	1	7	2	1	1	1	2	1	2	6	2	10	5	2	0	1	1	1	1	0	0	2	1	1	0	1	0	#NULL!	0	#NULL!	0	#NULL!	0	#NULL!
282	1	1	29	1	1	1	1	1	0	0	0	0	1	0	1	1	5	1	1	1	1	2	0	2	6	1	2	3	2	0	0	1	1	1	0	0	2	1	1	0	#NULL!	0	#NULL!	0	#NULL!	0	#NULL!	0	#NULL!
283	2	1	34	1	1	1	1	1	0	0	0	0	2	0	1	1	7	1	1	1	1	2	0	2	6	2	7	5	5	0	0	0	2	1	0	0	2	1	1	1	1	1	1	1	1	1	1	1	1
284	2	1	21	1	1	1	1	1	0	0	0	0	1	0	1	1	5	1	1	1	0	2	0	2	6	1	16	3	2	1	1	0	1	1	0	0	2	1	1	1	1	1	1	1	1	1	1	1	1
285	2	1	28	1	1	1	1	1	0	0	0	0	1	0	1	1	4	1	1	1	0	1	0	2	6	1	2	2	1	1	0	0	1	1	0	1	2	1	1	1	1	1	1	1	1	1	1	1	1
286	2	1	25	1	1	1	1	1	0	0	0	0	1	0	1	1	3	1	1	1	1	1	0	2	6	2	12	1	1	0	1	1	1	1	0	0	2	1	1	1	1	1	1	1	1	1	1	1	1
287	2	1	20	1	1	1	1	1	1	0	0	0	2	0	1	1	4	1	1	1	1	1	0	2	6	1	10	2	2	0	1	1	1	1	0	0	2	1	1	1	1	1	1	1	1	1	1	1	1
288	2	1	33	1	2	1	1	1	0	0	0	0	2	0	1	1	5	1	1	1	1	1	0	3	6	1	5	5	2	0	0	0	1	1	0	0	2	1	1	1	1	1	1	1	1	1	1	1	1
289	1	1	41	1	1	2	2	5	1	0	0	0	3	0	1	1	5	1	5	1	1	1	0	2	6	1	7	6	3	1	1	1	2	#NULL!	0	0	2	1	1	0	#NULL!	0	#NULL!	0	#NULL!	0	#NULL!	0	#NULL!
290	1	1	37	4	1	1	1	5	0	0	0	0	1	1	1	1	5	1	3	1	1	1	0	2	6	1	4	6	2	0	0	0	1	#NULL!	0	0	2	1	1	1	2	1	2	1	2	1	2	1	2
291	1	1	31	1	2	4	2	1	1	0	0	0	2	0	1	1	5	1	1	1	1	1	0	2	6	1	13	4	2	1	1	0	2	1	0	1	2	1	1	0	#NULL!	0	#NULL!	0	#NULL!	0	#NULL!	0	#NULL!
292	1	1	36	1	1	2	3	2	0	1	0	0	5	0	1	1	5	2	1	1	1	2	0	2	6	2	3	3	3	4	1	1	2	1	0	1	2	1	1	0	#NULL!	0	#NULL!	0	#NULL!	0	#NULL!	0	#NULL!
293	1	1	22	1	1	1	3	3	0	0	0	0	2	0	1	1	3	1	1	1	1	1	0	2	6	1	11	1	0	2	1	0	2	1	0	1	1	1	1	0	#NULL!	0	#NULL!	0	#NULL!	0	#NULL!	0	#NULL!
294	1	1	35	1	2	1	2	1	0	0	0	0	1	0	1	1	6	1	1	1	1	1	0	2	6	1	15	4	2	0	0	0	1	1	0	0	2	1	1	1	1	1	1	1	1	1	1	1	1
295	2	1	39	1	2	2	2	3	0	1	0	0	5	0	1	1	5	2	1	1	1	1	0	1	6	2	7	7	2	1	0	0	2	#NULL!	0	1	2	1	1	0	#NULL!	0	#NULL!	0	#NULL!	0	#NULL!	0	#NULL!
296	2	1	35	1	1	1	1	1	0	0	0	0	1	0	1	1	5	1	1	1	1	1	1	2	6	1	5	3	2	0	0	0	1	#NULL!	0	0	2	1	1	1	1	1	1	1	1	1	1	1	1
297	2	1	36	1	1	1	2	1	0	0	0	0	2	0	1	1	7	2	1	1	1	1	1	2	6	2	10	5	2	0	0	0	1	#NULL!	0	0	2	1	1	1	1	1	1	1	1	1	1	1	1
298	2	1	33	1	2	1	2	5	0	0	0	0	1	0	1	1	5	1	1	1	1	1	0	3	6	1	9	3	2	0	0	0	2	1	0	0	2	1	1	1	1	1	1	1	1	1	1	1	1
299	2	1	35	1	1	1	1	1	0	0	0	0	1	1	1	1	6	2	1	1	1	1	1	2	6	2	17	4	2	1	1	1	1	1	0	1	2	1	1	1	1	1	1	1	1	1	1	1	1
300	2	1	37	1	2	1	2	5	0	0	0	0	2	0	1	1	5	2	1	1	1	1	0	3	6	1	1	6	5	2	1	1	2	1	0	1	2	1	1	0	#NULL!	0	#NULL!	0	#NULL!	0	#NULL!	0	#NULL!
301	1	1	29	1	1	1	2	1	0	0	0	0	1	0	1	1	4	1	1	1	1	1	0	3	6	1	8	2	3	0	0	0	1	1	0	0	2	1	1	1	1	1	1	1	1	1	1	1	1
302	1	1	38	1	1	1	2	1	0	0	0	0	1	0	1	1	3	1	1	1	1	1	1	3	6	2	6	1	0	4	1	1	2	2	0	1	1	1	1	0	#NULL!	0	#NULL!	0	#NULL!	0	#NULL!	0	#NULL!
303	1	1	34	1	2	2	3	2	0	0	0	0	5	0	1	1	5	1	1	1	1	1	0	3	6	1	17	5	2	0	0	0	2	1	0	0	2	1	1	0	#NULL!	0	#NULL!	0	#NULL!	0	#NULL!	0	#NULL!
304	1	1	36	1	1	1	3	5	1	0	0	0	5	0	1	1	5	3	1	1	1	1	0	3	6	2	16	4	2	4	1	1	2	1	0	1	2	1	1	1	1	1	1	1	1	1	1	1	1
305	1	1	38	1	2	4	1	1	0	0	0	0	3	0	1	1	5	1	1	1	1	1	0	3	6	1	11	6	3	0	0	0	1	1	0	0	2	1	1	1	1	1	1	1	1	1	1	1	1
306	1	1	29	1	1	1	1	1	0	0	0	0	2	0	1	1	4	1	1	1	1	1	0	2	6	1	12	2	3	2	0	0	1	1	0	0	2	1	1	0	#NULL!	0	#NULL!	0	#NULL!	0	#NULL!	0	#NULL!
307	2	1	42	1	1	2	2	1	0	0	0	0	5	0	1	1	5	1	1	1	1	1	0	2	6	1	3	7	2	0	0	0	1	1	0	0	2	1	1	0	#NULL!	0	#NULL!	0	#NULL!	0	#NULL!	0	#NULL!
308	2	1	33	1	2	1	2	1	0	0	0	0	3	0	1	1	6	2	1	1	1	1	0	1	6	2	9	6	2	1	1	1	1	1	0	0	2	1	1	1	1	1	1	1	1	1	1	1	1
309	2	1	21	1	1	2	3	1	0	0	0	0	1	0	1	1	2	1	1	1	1	1	0	1	6	1	14	1	0	0	0	0	0	1	0	0	1	1	1	1	1	0	#NULL!	0	#NULL!	0	#NULL!	1	1
310	2	1	19	1	1	1	1	1	0	0	0	0	1	0	1	1	2	1	1	1	1	3	0	2	6	1	10	1	0	0	0	0	1	1	0	0	2	1	1	1	1	0	#NULL!	0	#NULL!	0	#NULL!	1	1
311	2	1	28	1	2	1	2	1	0	0	0	0	2	0	1	1	5	2	1	1	1	5	0	3	6	1	8	3	1	1	1	0	1	1	0	0	2	1	1	1	1	1	1	1	1	1	1	1	1
312	2	1	39	1	1	1	1	5	0	0	0	0	1	0	1	1	7	2	2	1	1	1	0	4	6	1	11	5	2	0	0	0	1	1	0	0	2	1	1	1	2	1	2	1	2	1	2	1	2
313	1	1	29	1	1	1	2	5	0	0	0	0	1	0	4	1	7	1	3	1	1	1	0	3	6	2	4	4	1	0	1	1	1	1	0	0	2	1	1	1	1	1	1	1	1	1	1	1	1
314	1	1	24	1	1	1	1	1	0	0	0	0	4	0	1	1	6	2	1	1	1	1	0	1	8	1	9	4	1	0	1	1	1	1	0	0	2	1	1	1	1	1	1	1	1	1	1	1	1
315	1	1	29	1	1	1	1	5	0	0	0	0	1	0	1	1	7	1	1	1	1	1	0	1	6	2	12	5	1	2	0	0	1	1	0	0	1	1	1	1	1	1	1	1	1	1	1	1	1
316	1	1	28	1	1	1	2	1	0	0	0	0	1	0	1	1	7	2	1	1	0	1	0	1	6	1	7	5	1	0	0	0	1	1	0	0	2	1	1	1	1	1	1	1	1	1	1	1	1
317	1	1	35	1	1	1	1	5	0	0	0	0	1	0	1	1	5	2	3	1	0	1	0	3	6	1	14	5	2	0	0	0	1	1	0	0	2	1	1	1	2	1	2	1	2	1	2	1	2
318	1	1	31	1	1	1	1	1	0	1	0	0	2	0	1	1	6	1	1	0	1	1	0	2	6	2	3	4	1	1	1	1	1	1	0	0	2	1	1	1	1	1	1	1	1	1	1	1	1
319	2	1	38	1	2	1	1	5	0	1	0	0	2	0	1	1	5	2	3	1	0	1	0	3	6	2	12	7	1	0	0	0	1	1	0	0	2	1	1	1	1	1	1	1	1	1	1	1	1
320	2	1	29	1	2	1	2	5	0	0	0	0	1	0	1	1	6	2	6	1	1	1	0	2	6	1	5	5	2	0	0	0	1	1	0	0	2	1	1	1	1	1	1	1	1	1	1	1	1
321	2	1	32	1	3	5	3	2	1	0	0	0	1	0	1	1	5	1	1	1	1	1	0	2	6	1	8	6	1	0	0	0	1	1	0	0	2	1	1	1	1	1	1	1	1	1	1	1	1
322	2	1	33	1	2	1	1	1	0	1	0	0	1	0	1	1	5	1	1	1	1	1	0	2	6	2	9	2	2	0	0	0	1	1	0	0	2	1	1	1	1	1	1	1	1	1	1	1	1
323	2	1	31	1	1	1	1	1	0	0	0	0	1	1	1	1	5	1	1	1	1	1	0	2	6	2	12	3	2	0	1	0	1	1	0	0	2	1	1	1	1	1	1	1	1	1	1	1	1
324	2	1	35	1	1	1	2	1	0	0	0	0	2	0	1	1	7	2	1	1	1	1	0	2	6	1	2	5	2	1	0	0	1	1	0	0	2	1	1	1	1	1	1	1	1	1	1	1	1
325	1	1	30	1	1	1	1	1	0	0	0	0	1	0	1	1	7	2	1	1	1	2	1	2	6	2	10	5	2	0	1	1	1	1	0	0	2	1	1	0	1	0	#NULL!	0	#NULL!	0	#NULL!	0	#NULL!
326	1	1	29	1	1	1	1	1	0	0	0	0	1	0	1	1	5	1	1	1	1	2	0	2	6	1	2	3	2	0	0	1	1	1	0	0	2	1	1	0	#NULL!	0	#NULL!	0	#NULL!	0	#NULL!	0	#NULL!
327	1	1	29	1	1	1	1	1	0	0	0	0	2	0	1	1	7	1	1	1	1	2	0	2	6	2	7	5	5	0	0	0	2	1	0	0	2	1	1	1	1	1	1	1	1	1	1	1	1
328	1	1	22	1	1	1	1	1	0	0	0	0	1	0	1	1	5	1	1	1	0	2	0	2	6	1	16	3	2	1	1	0	1	1	0	0	2	1	1	1	1	1	1	1	1	1	1	1	1
329	1	1	28	1	1	1	1	1	0	0	0	0	1	0	1	1	4	1	1	1	0	1	0	2	6	1	2	2	1	1	0	0	1	1	0	1	2	1	1	1	1	1	1	1	1	1	1	1	1
330	1	1	25	1	1	1	1	1	0	0	0	0	1	0	1	1	3	1	1	1	1	1	0	2	6	2	12	1	1	0	1	1	1	1	0	0	2	1	1	1	1	1	1	1	1	1	1	1	1
331	2	1	31	1	1	1	1	1	1	0	0	0	2	0	1	1	4	1	1	1	1	1	0	2	6	1	10	2	2	0	1	1	1	1	0	0	2	1	1	1	1	1	1	1	1	1	1	1	1
332	2	1	33	1	2	1	1	1	0	0	0	0	2	0	1	1	5	1	1	1	1	1	0	3	6	1	5	5	2	0	0	0	1	1	0	0	2	1	1	1	1	1	1	1	1	1	1	1	1
333	2	1	41	1	1	2	2	5	1	0	0	0	3	0	1	1	5	1	5	1	1	1	0	2	6	1	7	6	3	1	1	1	2	#NULL!	0	0	2	1	1	0	#NULL!	0	#NULL!	0	#NULL!	0	#NULL!	0	#NULL!
334	2	1	37	4	1	1	1	5	0	0	0	0	1	1	1	1	5	1	3	1	1	1	0	2	6	1	4	6	2	0	0	0	1	#NULL!	0	0	2	1	1	1	2	1	2	1	2	1	2	1	2
335	2	1	39	1	2	4	2	1	1	0	0	0	2	0	1	1	5	1	1	1	1	1	0	2	6	1	13	4	2	1	1	0	2	1	0	1	2	1	1	0	#NULL!	0	#NULL!	0	#NULL!	0	#NULL!	0	#NULL!
336	2	1	36	1	1	2	3	2	0	1	0	0	5	0	1	1	5	2	1	1	1	2	0	2	6	2	3	3	3	4	1	1	2	1	0	1	2	1	1	0	#NULL!	0	#NULL!	0	#NULL!	0	#NULL!	0	#NULL!
337	1	1	22	1	1	1	3	3	0	0	0	0	2	0	1	1	3	1	1	1	1	1	0	2	6	1	11	1	0	2	1	0	2	1	0	1	1	1	1	0	#NULL!	0	#NULL!	0	#NULL!	0	#NULL!	0	#NULL!
338	1	1	35	1	2	1	2	1	0	0	0	0	1	0	1	1	6	1	1	1	1	1	0	2	6	1	15	4	2	0	0	0	1	1	0	0	2	1	1	1	1	1	1	1	1	1	1	1	1
339	1	1	39	1	2	2	2	3	0	1	0	0	5	0	1	1	5	2	1	1	1	1	0	1	6	2	7	7	2	1	0	0	2	#NULL!	0	1	2	1	1	0	#NULL!	0	#NULL!	0	#NULL!	0	#NULL!	0	#NULL!
340	1	1	44	1	1	1	1	1	0	0	0	0	1	0	1	1	5	1	1	1	1	1	1	2	6	1	5	3	2	0	0	0	1	#NULL!	0	0	2	1	1	1	1	1	1	1	1	1	1	1	1
341	1	1	36	1	1	1	2	1	0	0	0	0	2	0	1	1	7	2	1	1	1	1	1	2	6	2	10	5	2	0	0	0	1	#NULL!	0	0	2	1	1	1	1	1	1	1	1	1	1	1	1
342	1	1	33	1	2	1	2	5	0	0	0	0	1	0	1	1	5	1	1	1	1	1	0	3	6	1	9	3	2	0	0	0	2	1	0	0	2	1	1	1	1	1	1	1	1	1	1	1	1
343	2	1	35	1	1	1	1	1	0	0	0	0	1	1	1	1	6	2	1	1	1	1	1	2	6	2	17	4	2	1	1	1	1	1	0	1	2	1	1	1	1	1	1	1	1	1	1	1	1
344	2	1	37	1	2	1	2	5	0	0	0	0	2	0	1	1	5	2	1	1	1	1	0	3	6	1	1	6	5	2	1	1	2	1	0	1	2	1	1	0	#NULL!	0	#NULL!	0	#NULL!	0	#NULL!	0	#NULL!
345	2	1	29	1	1	1	2	1	0	0	0	0	1	0	1	1	4	1	1	1	1	1	0	3	6	1	8	2	3	0	0	0	1	1	0	0	2	1	1	1	1	1	1	1	1	1	1	1	1
346	2	1	34	1	1	1	2	1	0	0	0	0	1	0	1	1	3	1	1	1	1	1	1	3	6	2	6	1	0	4	1	1	2	2	0	1	1	1	1	0	#NULL!	0	#NULL!	0	#NULL!	0	#NULL!	0	#NULL!
347	2	1	34	1	2	2	3	2	0	0	0	0	5	0	1	1	5	1	1	1	1	1	0	3	6	1	17	5	2	0	0	0	2	1	0	0	2	1	1	0	#NULL!	0	#NULL!	0	#NULL!	0	#NULL!	0	#NULL!
348	2	1	36	1	1	1	3	5	1	0	0	0	5	0	1	1	5	3	1	1	1	1	0	3	6	2	16	4	2	4	1	1	2	1	0	1	2	1	1	1	1	1	1	1	1	1	1	1	1
349	1	1	38	1	2	4	1	1	0	0	0	0	3	0	1	1	5	1	1	1	1	1	0	3	6	1	11	6	3	0	0	0	1	1	0	0	2	1	1	1	1	1	1	1	1	1	1	1	1
350	1	1	29	1	1	1	1	1	0	0	0	0	2	0	1	1	4	1	1	1	1	1	0	2	6	1	12	2	3	2	0	0	1	1	0	0	2	1	1	0	#NULL!	0	#NULL!	0	#NULL!	0	#NULL!	0	#NULL!
351	1	1	42	1	1	2	2	1	0	0	0	0	5	0	1	1	5	1	1	1	1	1	0	2	6	1	3	7	2	0	0	0	1	1	0	0	2	1	1	0	#NULL!	0	#NULL!	0	#NULL!	0	#NULL!	0	#NULL!
352	1	1	33	1	2	1	2	1	0	0	0	0	3	0	1	1	6	2	1	1	1	1	0	1	6	2	9	6	2	1	1	1	1	1	0	0	2	1	1	1	1	1	1	1	1	1	1	1	1
353	1	1	21	1	1	2	3	1	0	0	0	0	1	0	1	1	2	1	1	1	1	1	0	1	6	1	14	1	0	0	0	0	0	1	0	0	1	1	1	1	1	0	#NULL!	0	#NULL!	0	#NULL!	1	1
354	1	1	19	1	1	1	1	1	0	0	0	0	1	0	1	1	2	1	1	1	1	3	0	2	6	1	10	1	0	0	0	0	1	1	0	0	2	1	1	1	1	0	#NULL!	0	#NULL!	0	#NULL!	1	1
355	2	1	28	1	2	1	2	1	0	0	0	0	2	0	1	1	5	2	1	1	1	5	0	3	6	1	8	3	1	1	1	0	1	1	0	0	2	1	1	1	1	1	1	1	1	1	1	1	1
356	2	1	39	1	1	1	1	5	0	0	0	0	1	0	1	1	7	2	2	1	1	1	0	4	6	1	11	5	2	0	0	0	1	1	0	0	2	1	1	1	2	1	2	1	2	1	2	1	2
357	2	1	29	1	1	1	2	5	0	0	0	0	1	0	4	1	7	1	3	1	1	1	0	3	6	2	4	4	1	0	1	1	1	1	0	0	2	1	1	1	1	1	1	1	1	1	1	1	1
358	2	1	36	1	1	1	1	1	0	0	0	0	4	0	1	1	6	2	1	1	1	1	0	1	8	1	9	4	1	0	1	1	1	1	0	0	2	1	1	1	1	1	1	1	1	1	1	1	1
359	2	1	41	1	1	1	1	5	0	0	0	0	1	0	1	1	7	1	1	1	1	1	0	1	6	2	12	5	1	2	0	0	1	1	0	0	1	1	1	1	1	1	1	1	1	1	1	1	1
360	2	1	28	1	1	1	2	1	0	0	0	0	1	0	1	1	7	2	1	1	0	1	0	1	6	1	7	5	1	0	0	0	1	1	0	0	2	1	1	1	1	1	1	1	1	1	1	1	1
361	1	1	35	1	1	1	1	5	0	0	0	0	1	0	1	1	5	2	3	1	0	1	0	3	6	1	14	5	2	0	0	0	1	1	0	0	2	1	1	1	2	1	2	1	2	1	2	1	2
362	1	1	31	1	1	1	1	1	0	1	0	0	2	0	1	1	6	1	1	0	1	1	0	2	6	2	3	4	1	1	1	1	1	1	0	0	2	1	1	1	1	1	1	1	1	1	1	1	1
363	1	1	38	1	2	1	1	5	0	1	0	0	2	0	1	1	5	2	3	1	0	1	0	3	6	2	12	7	1	0	0	0	1	1	0	0	2	1	1	1	1	1	1	1	1	1	1	1	1
364	1	1	29	1	2	1	2	5	0	0	0	0	1	0	1	1	6	2	6	1	1	1	0	2	6	1	5	5	2	0	0	0	1	1	0	0	2	1	1	1	1	1	1	1	1	1	1	1	1
365	1	1	32	1	3	5	3	2	1	0	0	0	1	0	1	1	5	1	1	1	1	1	0	2	6	1	8	6	1	0	0	0	1	1	0	0	2	1	1	1	1	1	1	1	1	1	1	1	1
366	1	1	33	1	2	1	1	1	0	1	0	0	1	0	1	1	5	1	1	1	1	1	0	2	6	2	9	2	2	0	0	0	1	1	0	0	2	1	1	1	1	1	1	1	1	1	1	1	1
367	2	1	31	1	1	1	1	1	0	0	0	0	1	1	1	1	5	1	1	1	1	1	0	2	6	2	12	3	2	0	1	0	1	1	0	0	2	1	1	1	1	1	1	1	1	1	1	1	1
368	2	1	35	1	1	1	2	1	0	0	0	0	2	0	1	1	7	2	1	1	1	1	0	2	6	1	2	5	2	1	0	0	1	1	0	0	2	1	1	1	1	1	1	1	1	1	1	1	1
369	2	1	30	1	1	1	1	1	0	0	0	0	1	0	1	1	7	2	1	1	1	2	1	2	6	2	10	5	2	0	1	1	1	1	0	0	2	1	1	0	1	0	#NULL!	0	#NULL!	0	#NULL!	0	#NULL!
370	2	1	29	1	1	1	1	1	0	0	0	0	1	0	1	1	5	1	1	1	1	2	0	2	6	1	2	3	2	0	0	1	1	1	0	0	2	1	1	0	#NULL!	0	#NULL!	0	#NULL!	0	#NULL!	0	#NULL!
371	2	1	28	1	1	1	1	1	0	0	0	0	2	0	1	1	7	1	1	1	1	2	0	2	6	2	7	5	5	0	0	0	2	1	0	0	2	1	1	1	1	1	1	1	1	1	1	1	1
372	2	1	36	1	1	1	1	1	0	0	0	0	1	0	1	1	5	1	1	1	0	2	0	2	6	1	16	3	2	1	1	0	1	1	0	0	2	1	1	1	1	1	1	1	1	1	1	1	1
373	1	1	28	1	1	1	1	1	0	0	0	0	1	0	1	1	4	1	1	1	0	1	0	2	6	1	2	2	1	1	0	0	1	1	0	1	2	1	1	1	1	1	1	1	1	1	1	1	1
374	1	1	25	1	1	1	1	1	0	0	0	0	1	0	1	1	3	1	1	1	1	1	0	2	6	2	12	1	1	0	1	1	1	1	0	0	2	1	1	1	1	1	1	1	1	1	1	1	1
375	1	1	35	1	1	1	1	1	1	0	0	0	2	0	1	1	4	1	1	1	1	1	0	2	6	1	10	2	2	0	1	1	1	1	0	0	2	1	1	1	1	1	1	1	1	1	1	1	1
376	1	1	33	1	2	1	1	1	0	0	0	0	2	0	1	1	5	1	1	1	1	1	0	3	6	1	5	5	2	0	0	0	1	1	0	0	2	1	1	1	1	1	1	1	1	1	1	1	1
377	1	1	41	1	1	2	2	5	1	0	0	0	3	0	1	1	5	1	5	1	1	1	0	2	6	1	7	6	3	1	1	1	2	#NULL!	0	0	2	1	1	0	#NULL!	0	#NULL!	0	#NULL!	0	#NULL!	0	#NULL!
378	1	1	37	4	1	1	1	5	0	0	0	0	1	1	1	1	5	1	3	1	1	1	0	2	6	1	4	6	2	0	0	0	1	#NULL!	0	0	2	1	1	1	2	1	2	1	2	1	2	1	2
379	2	1	42	1	2	4	2	1	1	0	0	0	2	0	1	1	5	1	1	1	1	1	0	2	6	1	13	4	2	1	1	0	2	1	0	1	2	1	1	0	#NULL!	0	#NULL!	0	#NULL!	0	#NULL!	0	#NULL!
380	2	1	36	1	1	2	3	2	0	1	0	0	5	0	1	1	5	2	1	1	1	2	0	2	6	2	3	3	3	4	1	1	2	1	0	1	2	1	1	0	#NULL!	0	#NULL!	0	#NULL!	0	#NULL!	0	#NULL!
381	2	1	22	1	1	1	3	3	0	0	0	0	2	0	1	1	3	1	1	1	1	1	0	2	6	1	11	1	0	2	1	0	2	1	0	1	1	1	1	0	#NULL!	0	#NULL!	0	#NULL!	0	#NULL!	0	#NULL!
382	2	1	35	1	2	1	2	1	0	0	0	0	1	0	1	1	6	1	1	1	1	1	0	2	6	1	15	4	2	0	0	0	1	1	0	0	2	1	1	1	1	1	1	1	1	1	1	1	1
383	2	1	39	1	2	2	2	3	0	1	0	0	5	0	1	1	5	2	1	1	1	1	0	1	6	2	7	7	2	1	0	0	2	#NULL!	0	1	2	1	1	0	#NULL!	0	#NULL!	0	#NULL!	0	#NULL!	0	#NULL!
384	2	1	28	1	1	1	1	1	0	0	0	0	1	0	1	1	5	1	1	1	1	1	1	2	6	1	5	3	2	0	0	0	1	#NULL!	0	0	2	1	1	1	1	1	1	1	1	1	1	1	1
385	1	1	36	1	1	1	2	1	0	0	0	0	2	0	1	1	7	2	1	1	1	1	1	2	6	2	10	5	2	0	0	0	1	#NULL!	0	0	2	1	1	1	1	1	1	1	1	1	1	1	1
386	1	1	33	1	2	1	2	5	0	0	0	0	1	0	1	1	5	1	1	1	1	1	0	3	6	1	9	3	2	0	0	0	2	1	0	0	2	1	1	1	1	1	1	1	1	1	1	1	1
387	1	1	35	1	1	1	1	1	0	0	0	0	1	1	1	1	6	2	1	1	1	1	1	2	6	2	17	4	2	1	1	1	1	1	0	1	2	1	1	1	1	1	1	1	1	1	1	1	1
388	1	1	37	1	2	1	2	5	0	0	0	0	2	0	1	1	5	2	1	1	1	1	0	3	6	1	1	6	5	2	1	1	2	1	0	1	2	1	1	0	#NULL!	0	#NULL!	0	#NULL!	0	#NULL!	0	#NULL!
389	1	1	29	1	1	1	2	1	0	0	0	0	1	0	1	1	4	1	1	1	1	1	0	3	6	1	8	2	3	0	0	0	1	1	0	0	2	1	1	1	1	1	1	1	1	1	1	1	1
390	1	1	26	1	1	1	2	1	0	0	0	0	1	0	1	1	3	1	1	1	1	1	1	3	6	2	6	1	0	4	1	1	2	2	0	1	1	1	1	0	#NULL!	0	#NULL!	0	#NULL!	0	#NULL!	0	#NULL!
391	2	1	34	1	2	2	3	2	0	0	0	0	5	0	1	1	5	1	1	1	1	1	0	3	6	1	17	5	2	0	0	0	2	1	0	0	2	1	1	0	#NULL!	0	#NULL!	0	#NULL!	0	#NULL!	0	#NULL!
392	2	1	36	1	1	1	3	5	1	0	0	0	5	0	1	1	5	3	1	1	1	1	0	3	6	2	16	4	2	4	1	1	2	1	0	1	2	1	1	1	1	1	1	1	1	1	1	1	1
393	2	1	38	1	2	4	1	1	0	0	0	0	3	0	1	1	5	1	1	1	1	1	0	3	6	1	11	6	3	0	0	0	1	1	0	0	2	1	1	1	1	1	1	1	1	1	1	1	1
394	2	1	29	1	1	1	1	1	0	0	0	0	2	0	1	1	4	1	1	1	1	1	0	2	6	1	12	2	3	2	0	0	1	1	0	0	2	1	1	0	#NULL!	0	#NULL!	0	#NULL!	0	#NULL!	0	#NULL!
395	2	1	42	1	1	2	2	1	0	0	0	0	5	0	1	1	5	1	1	1	1	1	0	2	6	1	3	7	2	0	0	0	1	1	0	0	2	1	1	0	#NULL!	0	#NULL!	0	#NULL!	0	#NULL!	0	#NULL!
396	2	1	33	1	2	1	2	1	0	0	0	0	3	0	1	1	6	2	1	1	1	1	0	1	6	2	9	6	2	1	1	1	1	1	0	0	2	1	1	1	1	1	1	1	1	1	1	1	1
397	1	1	21	1	1	2	3	1	0	0	0	0	1	0	1	1	2	1	1	1	1	1	0	1	6	1	14	1	0	0	0	0	0	1	0	0	1	1	1	1	1	0	#NULL!	0	#NULL!	0	#NULL!	1	1
398	1	1	19	1	1	1	1	1	0	0	0	0	1	0	1	1	2	1	1	1	1	3	0	2	6	1	10	1	0	0	0	0	1	1	0	0	2	1	1	1	1	0	#NULL!	0	#NULL!	0	#NULL!	1	1
399	1	1	28	1	2	1	2	1	0	0	0	0	2	0	1	1	5	2	1	1	1	5	0	3	6	1	8	3	1	1	1	0	1	1	0	0	2	1	1	1	1	1	1	1	1	1	1	1	1
400	1	1	39	1	1	1	1	5	0	0	0	0	1	0	1	1	7	2	2	1	1	1	0	4	6	1	11	5	2	0	0	0	1	1	0	0	2	1	1	1	2	1	2	1	2	1	2	1	2
401	1	1	29	1	1	1	2	5	0	0	0	0	1	0	4	1	7	1	3	1	1	1	0	3	6	2	4	4	1	0	1	1	1	1	0	0	2	1	1	1	1	1	1	1	1	1	1	1	1
402	1	1	38	1	1	1	1	1	0	0	0	0	4	0	1	1	6	2	1	1	1	1	0	1	8	1	9	4	1	0	1	1	1	1	0	0	2	1	1	1	1	1	1	1	1	1	1	1	1
403	2	1	25	1	1	1	1	5	0	0	0	0	1	0	1	1	7	1	1	1	1	1	0	1	6	2	12	5	1	2	0	0	1	1	0	0	1	1	1	1	1	1	1	1	1	1	1	1	1
404	2	1	28	1	1	1	2	1	0	0	0	0	1	0	1	1	7	2	1	1	0	1	0	1	6	1	7	5	1	0	0	0	1	1	0	0	2	1	1	1	1	1	1	1	1	1	1	1	1
405	2	1	35	1	1	1	1	5	0	0	0	0	1	0	1	1	5	2	3	1	0	1	0	3	6	1	14	5	2	0	0	0	1	1	0	0	2	1	1	1	2	1	2	1	2	1	2	1	2
406	2	1	31	1	1	1	1	1	0	1	0	0	2	0	1	1	6	1	1	0	1	1	0	2	6	2	3	4	1	1	1	1	1	1	0	0	2	1	1	1	1	1	1	1	1	1	1	1	1
407	2	1	38	1	2	1	1	5	0	1	0	0	2	0	1	1	5	2	3	1	0	1	0	3	6	2	12	7	1	0	0	0	1	1	0	0	2	1	1	1	1	1	1	1	1	1	1	1	1
408	2	1	29	1	2	1	2	5	0	0	0	0	1	0	1	1	6	2	6	1	1	1	0	2	6	1	5	5	2	0	0	0	1	1	0	0	2	1	1	1	1	1	1	1	1	1	1	1	1
409	1	1	32	1	3	5	3	2	1	0	0	0	1	0	1	1	5	1	1	1	1	1	0	2	6	1	8	6	1	0	0	0	1	1	0	0	2	1	1	1	1	1	1	1	1	1	1	1	1
410	1	1	33	1	2	1	1	1	0	1	0	0	1	0	1	1	5	1	1	1	1	1	0	2	6	2	9	2	2	0	0	0	1	1	0	0	2	1	1	1	1	1	1	1	1	1	1	1	1
411	1	1	31	1	1	1	1	1	0	0	0	0	1	1	1	1	5	1	1	1	1	1	0	2	6	2	12	3	2	0	1	0	1	1	0	0	2	1	1	1	1	1	1	1	1	1	1	1	1
412	1	1	35	1	1	1	2	1	0	0	0	0	2	0	1	1	7	2	1	1	1	1	0	2	6	1	2	5	2	1	0	0	1	1	0	0	2	1	1	1	1	1	1	1	1	1	1	1	1
413	1	1	30	1	1	1	1	1	0	0	0	0	1	0	1	1	7	2	1	1	1	2	1	2	6	2	10	5	2	0	1	1	1	1	0	0	2	1	1	0	1	0	#NULL!	0	#NULL!	0	#NULL!	0	#NULL!
414	1	1	29	1	1	1	1	1	0	0	0	0	1	0	1	1	5	1	1	1	1	2	0	2	6	1	2	3	2	0	0	1	1	1	0	0	2	1	1	0	#NULL!	0	#NULL!	0	#NULL!	0	#NULL!	0	#NULL!
415	2	1	23	1	1	1	1	1	0	0	0	0	2	0	1	1	7	1	1	1	1	2	0	2	6	2	7	5	5	0	0	0	2	1	0	0	2	1	1	1	1	1	1	1	1	1	1	1	1
416	2	1	22	1	1	1	1	1	0	0	0	0	1	0	1	1	5	1	1	1	0	2	0	2	6	1	16	3	2	1	1	0	1	1	0	0	2	1	1	1	1	1	1	1	1	1	1	1	1
417	2	1	28	1	1	1	1	1	0	0	0	0	1	0	1	1	4	1	1	1	0	1	0	2	6	1	2	2	1	1	0	0	1	1	0	1	2	1	1	1	1	1	1	1	1	1	1	1	1
418	2	1	25	1	1	1	1	1	0	0	0	0	1	0	1	1	3	1	1	1	1	1	0	2	6	2	12	1	1	0	1	1	1	1	0	0	2	1	1	1	1	1	1	1	1	1	1	1	1
419	2	1	33	1	1	1	1	1	1	0	0	0	2	0	1	1	4	1	1	1	1	1	0	2	6	1	10	2	2	0	1	1	1	1	0	0	2	1	1	1	1	1	1	1	1	1	1	1	1
420	2	1	33	1	2	1	1	1	0	0	0	0	2	0	1	1	5	1	1	1	1	1	0	3	6	1	5	5	2	0	0	0	1	1	0	0	2	1	1	1	1	1	1	1	1	1	1	1	1
421	1	1	41	1	1	2	2	5	1	0	0	0	3	0	1	1	5	1	5	1	1	1	0	2	6	1	7	6	3	1	1	1	2	#NULL!	0	0	2	1	1	0	#NULL!	0	#NULL!	0	#NULL!	0	#NULL!	0	#NULL!
422	1	1	37	4	1	1	1	5	0	0	0	0	1	1	1	1	5	1	3	1	1	1	0	2	6	1	4	6	2	0	0	0	1	#NULL!	0	0	2	1	1	1	2	1	2	1	2	1	2	1	2
423	1	1	21	1	2	4	2	1	1	0	0	0	2	0	1	1	5	1	1	1	1	1	0	2	6	1	13	4	2	1	1	0	2	1	0	1	2	1	1	0	#NULL!	0	#NULL!	0	#NULL!	0	#NULL!	0	#NULL!
424	1	1	36	1	1	2	3	2	0	1	0	0	5	0	1	1	5	2	1	1	1	2	0	2	6	2	3	3	3	4	1	1	2	1	0	1	2	1	1	0	#NULL!	0	#NULL!	0	#NULL!	0	#NULL!	0	#NULL!
425	1	1	22	1	1	1	3	3	0	0	0	0	2	0	1	1	3	1	1	1	1	1	0	2	6	1	11	1	0	2	1	0	2	1	0	1	1	1	1	0	#NULL!	0	#NULL!	0	#NULL!	0	#NULL!	0	#NULL!
426	1	1	35	1	2	1	2	1	0	0	0	0	1	0	1	1	6	1	1	1	1	1	0	2	6	1	15	4	2	0	0	0	1	1	0	0	2	1	1	1	1	1	1	1	1	1	1	1	1
427	2	1	39	1	2	2	2	3	0	1	0	0	5	0	1	1	5	2	1	1	1	1	0	1	6	2	7	7	2	1	0	0	2	#NULL!	0	1	2	1	1	0	#NULL!	0	#NULL!	0	#NULL!	0	#NULL!	0	#NULL!
428	2	1	22	1	1	1	1	1	0	0	0	0	1	0	1	1	5	1	1	1	1	1	1	2	6	1	5	3	2	0	0	0	1	#NULL!	0	0	2	1	1	1	1	1	1	1	1	1	1	1	1
429	2	1	36	1	1	1	2	1	0	0	0	0	2	0	1	1	7	2	1	1	1	1	1	2	6	2	10	5	2	0	0	0	1	#NULL!	0	0	2	1	1	1	1	1	1	1	1	1	1	1	1
430	2	1	33	1	2	1	2	5	0	0	0	0	1	0	1	1	5	1	1	1	1	1	0	3	6	1	9	3	2	0	0	0	2	1	0	0	2	1	1	1	1	1	1	1	1	1	1	1	1
431	2	1	35	1	1	1	1	1	0	0	0	0	1	1	1	1	6	2	1	1	1	1	1	2	6	2	17	4	2	1	1	1	1	1	0	1	2	1	1	1	1	1	1	1	1	1	1	1	1
432	2	1	37	1	2	1	2	5	0	0	0	0	2	0	1	1	5	2	1	1	1	1	0	3	6	1	1	6	5	2	1	1	2	1	0	1	2	1	1	0	#NULL!	0	#NULL!	0	#NULL!	0	#NULL!	0	#NULL!
433	1	1	29	1	1	1	2	1	0	0	0	0	1	0	1	1	4	1	1	1	1	1	0	3	6	1	8	2	3	0	0	0	1	1	0	0	2	1	1	1	1	1	1	1	1	1	1	1	1
434	1	1	23	1	1	1	2	1	0	0	0	0	1	0	1	1	3	1	1	1	1	1	1	3	6	2	6	1	0	4	1	1	2	2	0	1	1	1	1	0	#NULL!	0	#NULL!	0	#NULL!	0	#NULL!	0	#NULL!
435	1	1	34	1	2	2	3	2	0	0	0	0	5	0	1	1	5	1	1	1	1	1	0	3	6	1	17	5	2	0	0	0	2	1	0	0	2	1	1	0	#NULL!	0	#NULL!	0	#NULL!	0	#NULL!	0	#NULL!
436	1	1	36	1	1	1	3	5	1	0	0	0	5	0	1	1	5	3	1	1	1	1	0	3	6	2	16	4	2	4	1	1	2	1	0	1	2	1	1	1	1	1	1	1	1	1	1	1	1
437	1	1	38	1	2	4	1	1	0	0	0	0	3	0	1	1	5	1	1	1	1	1	0	3	6	1	11	6	3	0	0	0	1	1	0	0	2	1	1	1	1	1	1	1	1	1	1	1	1
438	1	1	29	1	1	1	1	1	0	0	0	0	2	0	1	1	4	1	1	1	1	1	0	2	6	1	12	2	3	2	0	0	1	1	0	0	2	1	1	0	#NULL!	0	#NULL!	0	#NULL!	0	#NULL!	0	#NULL!
439	1	1	42	1	1	2	2	1	0	0	0	0	5	0	1	1	5	1	1	1	1	1	0	2	6	1	3	7	2	0	0	0	1	1	0	0	2	1	1	0	#NULL!	0	#NULL!	0	#NULL!	0	#NULL!	0	#NULL!
440	2	1	33	1	2	1	2	1	0	0	0	0	3	0	1	1	6	2	1	1	1	1	0	1	6	2	9	6	2	1	1	1	1	1	0	0	2	1	1	1	1	1	1	1	1	1	1	1	1
441	2	1	21	1	1	2	3	1	0	0	0	0	1	0	1	1	2	1	1	1	1	1	0	1	6	1	14	1	0	0	0	0	0	1	0	0	1	1	1	1	1	0	#NULL!	0	#NULL!	0	#NULL!	1	1
442	2	1	19	1	1	1	1	1	0	0	0	0	1	0	1	1	2	1	1	1	1	3	0	2	6	1	10	1	0	0	0	0	1	1	0	0	2	1	1	1	1	0	#NULL!	0	#NULL!	0	#NULL!	1	1
443	2	1	28	1	2	1	2	1	0	0	0	0	2	0	1	1	5	2	1	1	1	5	0	3	6	1	8	3	1	1	1	0	1	1	0	0	2	1	1	1	1	1	1	1	1	1	1	1	1
444	2	1	39	1	1	1	1	5	0	0	0	0	1	0	1	1	7	2	2	1	1	1	0	4	6	1	11	5	2	0	0	0	1	1	0	0	2	1	1	1	2	1	2	1	2	1	2	1	2
445	2	1	29	1	1	1	2	5	0	0	0	0	1	0	4	1	7	1	3	1	1	1	0	3	6	2	4	4	1	0	1	1	1	1	0	0	2	1	1	1	1	1	1	1	1	1	1	1	1
446	1	1	24	1	1	1	1	1	0	0	0	0	4	0	1	1	6	2	1	1	1	1	0	1	8	1	9	4	1	0	1	1	1	1	0	0	2	1	1	1	1	1	1	1	1	1	1	1	1
447	1	1	25	1	1	1	1	5	0	0	0	0	1	0	1	1	7	1	1	1	1	1	0	1	6	2	12	5	1	2	0	0	1	1	0	0	1	1	1	1	1	1	1	1	1	1	1	1	1
448	1	1	28	1	1	1	2	1	0	0	0	0	1	0	1	1	7	2	1	1	0	1	0	1	6	1	7	5	1	0	0	0	1	1	0	0	2	1	1	1	1	1	1	1	1	1	1	1	1
449	1	1	35	1	1	1	1	5	0	0	0	0	1	0	1	1	5	2	3	1	0	1	0	3	6	1	14	5	2	0	0	0	1	1	0	0	2	1	1	1	2	1	2	1	2	1	2	1	2
450	1	1	31	1	1	1	1	1	0	1	0	0	2	0	1	1	6	1	1	0	1	1	0	2	6	2	3	4	1	1	1	1	1	1	0	0	2	1	1	1	1	1	1	1	1	1	1	1	1
451	1	1	38	1	2	1	1	5	0	1	0	0	2	0	1	1	5	2	3	1	0	1	0	3	6	2	12	7	1	0	0	0	1	1	0	0	2	1	1	1	1	1	1	1	1	1	1	1	1
452	2	1	29	1	2	1	2	5	0	0	0	0	1	0	1	1	6	2	6	1	1	1	0	2	6	1	5	5	2	0	0	0	1	1	0	0	2	1	1	1	1	1	1	1	1	1	1	1	1
453	2	1	32	1	3	5	3	2	1	0	0	0	1	0	1	1	5	1	1	1	1	1	0	2	6	1	8	6	1	0	0	0	1	1	0	0	2	1	1	1	1	1	1	1	1	1	1	1	1
454	2	1	33	1	2	1	1	1	0	1	0	0	1	0	1	1	5	1	1	1	1	1	0	2	6	2	9	2	2	0	0	0	1	1	0	0	2	1	1	1	1	1	1	1	1	1	1	1	1
455	2	1	31	1	1	1	1	1	0	0	0	0	1	1	1	1	5	1	1	1	1	1	0	2	6	2	12	3	2	0	1	0	1	1	0	0	2	1	1	1	1	1	1	1	1	1	1	1	1
456	2	1	35	1	1	1	2	1	0	0	0	0	2	0	1	1	7	2	1	1	1	1	0	2	6	1	2	5	2	1	0	0	1	1	0	0	2	1	1	1	1	1	1	1	1	1	1	1	1
457	2	1	30	1	1	1	1	1	0	0	0	0	1	0	1	1	7	2	1	1	1	2	1	2	6	2	10	5	2	0	1	1	1	1	0	0	2	1	1	0	1	0	#NULL!	0	#NULL!	0	#NULL!	0	#NULL!
458	1	1	29	1	1	1	1	1	0	0	0	0	1	0	1	1	5	1	1	1	1	2	0	2	6	1	2	3	2	0	0	1	1	1	0	0	2	1	1	0	#NULL!	0	#NULL!	0	#NULL!	0	#NULL!	0	#NULL!
459	1	1	26	1	1	1	1	1	0	0	0	0	2	0	1	1	7	1	1	1	1	2	0	2	6	2	7	5	5	0	0	0	2	1	0	0	2	1	1	1	1	1	1	1	1	1	1	1	1
460	1	1	22	1	1	1	1	1	0	0	0	0	1	0	1	1	5	1	1	1	0	2	0	2	6	1	16	3	2	1	1	0	1	1	0	0	2	1	1	1	1	1	1	1	1	1	1	1	1
461	1	1	28	1	1	1	1	1	0	0	0	0	1	0	1	1	4	1	1	1	0	1	0	2	6	1	2	2	1	1	0	0	1	1	0	1	2	1	1	1	1	1	1	1	1	1	1	1	1
462	1	1	25	1	1	1	1	1	0	0	0	0	1	0	1	1	3	1	1	1	1	1	0	2	6	2	12	1	1	0	1	1	1	1	0	0	2	1	1	1	1	1	1	1	1	1	1	1	1
463	1	1	27	1	1	1	1	1	1	0	0	0	2	0	1	1	4	1	1	1	1	1	0	2	6	1	10	2	2	0	1	1	1	1	0	0	2	1	1	1	1	1	1	1	1	1	1	1	1
464	2	1	33	1	2	1	1	1	0	0	0	0	2	0	1	1	5	1	1	1	1	1	0	3	6	1	5	5	2	0	0	0	1	1	0	0	2	1	1	1	1	1	1	1	1	1	1	1	1
465	2	1	41	1	1	2	2	5	1	0	0	0	3	0	1	1	5	1	5	1	1	1	0	2	6	1	7	6	3	1	1	1	2	#NULL!	0	0	2	1	1	0	#NULL!	0	#NULL!	0	#NULL!	0	#NULL!	0	#NULL!
466	2	1	37	4	1	1	1	5	0	0	0	0	1	1	1	1	5	1	3	1	1	1	0	2	6	1	4	6	2	0	0	0	1	#NULL!	0	0	2	1	1	1	2	1	2	1	2	1	2	1	2
467	2	1	28	1	2	4	2	1	1	0	0	0	2	0	1	1	5	1	1	1	1	1	0	2	6	1	13	4	2	1	1	0	2	1	0	1	2	1	1	0	#NULL!	0	#NULL!	0	#NULL!	0	#NULL!	0	#NULL!
468	2	1	36	1	1	2	3	2	0	1	0	0	5	0	1	1	5	2	1	1	1	2	0	2	6	2	3	3	3	4	1	1	2	1	0	1	2	1	1	0	#NULL!	0	#NULL!	0	#NULL!	0	#NULL!	0	#NULL!
469	2	1	22	1	1	1	3	3	0	0	0	0	2	0	1	1	3	1	1	1	1	1	0	2	6	1	11	1	0	2	1	0	2	1	0	1	1	1	1	0	#NULL!	0	#NULL!	0	#NULL!	0	#NULL!	0	#NULL!
470	1	1	35	1	2	1	2	1	0	0	0	0	1	0	1	1	6	1	1	1	1	1	0	2	6	1	15	4	2	0	0	0	1	1	0	0	2	1	1	1	1	1	1	1	1	1	1	1	1
471	1	1	39	1	2	2	2	3	0	1	0	0	5	0	1	1	5	2	1	1	1	1	0	1	6	2	7	7	2	1	0	0	2	#NULL!	0	1	2	1	1	0	#NULL!	0	#NULL!	0	#NULL!	0	#NULL!	0	#NULL!
472	1	1	29	1	1	1	1	1	0	0	0	0	1	0	1	1	5	1	1	1	1	1	1	2	6	1	5	3	2	0	0	0	1	#NULL!	0	0	2	1	1	1	1	1	1	1	1	1	1	1	1
473	1	1	36	1	1	1	2	1	0	0	0	0	2	0	1	1	7	2	1	1	1	1	1	2	6	2	10	5	2	0	0	0	1	#NULL!	0	0	2	1	1	1	1	1	1	1	1	1	1	1	1
474	1	1	33	1	2	1	2	5	0	0	0	0	1	0	1	1	5	1	1	1	1	1	0	3	6	1	9	3	2	0	0	0	2	1	0	0	2	1	1	1	1	1	1	1	1	1	1	1	1
475	1	1	35	1	1	1	1	1	0	0	0	0	1	1	1	1	6	2	1	1	1	1	1	2	6	2	17	4	2	1	1	1	1	1	0	1	2	1	1	1	1	1	1	1	1	1	1	1	1
476	1	1	37	1	2	1	2	5	0	0	0	0	2	0	1	1	5	2	1	1	1	1	0	3	6	1	1	6	5	2	1	1	2	1	0	1	2	1	1	0	#NULL!	0	#NULL!	0	#NULL!	0	#NULL!	0	#NULL!
477	2	1	29	1	1	1	2	1	0	0	0	0	1	0	1	1	4	1	1	1	1	1	0	3	6	1	8	2	3	0	0	0	1	1	0	0	2	1	1	1	1	1	1	1	1	1	1	1	1
478	2	1	30	1	1	1	2	1	0	0	0	0	1	0	1	1	3	1	1	1	1	1	1	3	6	2	6	1	0	4	1	1	2	2	0	1	1	1	1	0	#NULL!	0	#NULL!	0	#NULL!	0	#NULL!	0	#NULL!
479	2	1	34	1	2	2	3	2	0	0	0	0	5	0	1	1	5	1	1	1	1	1	0	3	6	1	17	5	2	0	0	0	2	1	0	0	2	1	1	0	#NULL!	0	#NULL!	0	#NULL!	0	#NULL!	0	#NULL!
480	2	1	36	1	1	1	3	5	1	0	0	0	5	0	1	1	5	3	1	1	1	1	0	3	6	2	16	4	2	4	1	1	2	1	0	1	2	1	1	1	1	1	1	1	1	1	1	1	1
481	2	1	38	1	2	4	1	1	0	0	0	0	3	0	1	1	5	1	1	1	1	1	0	3	6	1	11	6	3	0	0	0	1	1	0	0	2	1	1	1	1	1	1	1	1	1	1	1	1
482	2	1	29	1	1	1	1	1	0	0	0	0	2	0	1	1	4	1	1	1	1	1	0	2	6	1	12	2	3	2	0	0	1	1	0	0	2	1	1	0	#NULL!	0	#NULL!	0	#NULL!	0	#NULL!	0	#NULL!
483	1	1	42	1	1	2	2	1	0	0	0	0	5	0	1	1	5	1	1	1	1	1	0	2	6	1	3	7	2	0	0	0	1	1	0	0	2	1	1	0	#NULL!	0	#NULL!	0	#NULL!	0	#NULL!	0	#NULL!
484	1	1	33	1	2	1	2	1	0	0	0	0	3	0	1	1	6	2	1	1	1	1	0	1	6	2	9	6	2	1	1	1	1	1	0	0	2	1	1	1	1	1	1	1	1	1	1	1	1
485	1	1	21	1	1	2	3	1	0	0	0	0	1	0	1	1	2	1	1	1	1	1	0	1	6	1	14	1	0	0	0	0	0	1	0	0	1	1	1	1	1	0	#NULL!	0	#NULL!	0	#NULL!	1	1
486	1	1	19	1	1	1	1	1	0	0	0	0	1	0	1	1	2	1	1	1	1	3	0	2	6	1	10	1	0	0	0	0	1	1	0	0	2	1	1	1	1	0	#NULL!	0	#NULL!	0	#NULL!	1	1
487	1	1	28	1	2	1	2	1	0	0	0	0	2	0	1	1	5	2	1	1	1	5	0	3	6	1	8	3	1	1	1	0	1	1	0	0	2	1	1	1	1	1	1	1	1	1	1	1	1
488	1	1	39	1	1	1	1	5	0	0	0	0	1	0	1	1	7	2	2	1	1	1	0	4	6	1	11	5	2	0	0	0	1	1	0	0	2	1	1	1	2	1	2	1	2	1	2	1	2
489	2	1	29	1	1	1	2	5	0	0	0	0	1	0	4	1	7	1	3	1	1	1	0	3	6	2	4	4	1	0	1	1	1	1	0	0	2	1	1	1	1	1	1	1	1	1	1	1	1
490	2	1	31	1	1	1	1	1	0	0	0	0	4	0	1	1	6	2	1	1	1	1	0	1	8	1	9	4	1	0	1	1	1	1	0	0	2	1	1	1	1	1	1	1	1	1	1	1	1
491	2	1	32	1	1	1	1	5	0	0	0	0	1	0	1	1	7	1	1	1	1	1	0	1	6	2	12	5	1	2	0	0	1	1	0	0	1	1	1	1	1	1	1	1	1	1	1	1	1
492	2	1	28	1	1	1	2	1	0	0	0	0	1	0	1	1	7	2	1	1	0	1	0	1	6	1	7	5	1	0	0	0	1	1	0	0	2	1	1	1	1	1	1	1	1	1	1	1	1
493	2	1	35	1	1	1	1	5	0	0	0	0	1	0	1	1	5	2	3	1	0	1	0	3	6	1	14	5	2	0	0	0	1	1	0	0	2	1	1	1	2	1	2	1	2	1	2	1	2
494	2	1	31	1	1	1	1	1	0	1	0	0	2	0	1	1	6	1	1	0	1	1	0	2	6	2	3	4	1	1	1	1	1	1	0	0	2	1	1	1	1	1	1	1	1	1	1	1	1
495	1	1	38	1	2	1	1	5	0	1	0	0	2	0	1	1	5	2	3	1	0	1	0	3	6	2	12	7	1	0	0	0	1	1	0	0	2	1	1	1	1	1	1	1	1	1	1	1	1
496	1	1	29	1	2	1	2	5	0	0	0	0	1	0	1	1	6	2	6	1	1	1	0	2	6	1	5	5	2	0	0	0	1	1	0	0	2	1	1	1	1	1	1	1	1	1	1	1	1
497	1	1	32	1	3	5	3	2	1	0	0	0	1	0	1	1	5	1	1	1	1	1	0	2	6	1	8	6	1	0	0	0	1	1	0	0	2	1	1	1	1	1	1	1	1	1	1	1	1
498	1	1	33	1	2	1	1	1	0	1	0	0	1	0	1	1	5	1	1	1	1	1	0	2	6	2	9	2	2	0	0	0	1	1	0	0	2	1	1	1	1	1	1	1	1	1	1	1	1
499	1	1	31	1	1	1	1	1	0	0	0	0	1	1	1	1	5	1	1	1	1	1	0	2	6	2	12	3	2	0	1	0	1	1	0	0	2	1	1	1	1	1	1	1	1	1	1	1	1
500	1	1	35	1	1	1	2	1	0	0	0	0	2	0	1	1	7	2	1	1	1	1	0	2	6	1	2	5	2	1	0	0	1	1	0	0	2	1	1	1	1	1	1	1	1	1	1	1	1
501	2	1	30	1	1	1	1	1	0	0	0	0	1	0	1	1	7	2	1	1	1	2	1	2	6	2	10	5	2	0	1	1	1	1	0	0	2	1	1	0	1	0	#NULL!	0	#NULL!	0	#NULL!	0	#NULL!
502	2	1	29	1	1	1	1	1	0	0	0	0	1	0	1	1	5	1	1	1	1	2	0	2	6	1	2	3	2	0	0	1	1	1	0	0	2	1	1	0	#NULL!	0	#NULL!	0	#NULL!	0	#NULL!	0	#NULL!
503	2	1	33	1	1	1	1	1	0	0	0	0	2	0	1	1	7	1	1	1	1	2	0	2	6	2	7	5	5	0	0	0	2	1	0	0	2	1	1	1	1	1	1	1	1	1	1	1	1
504	2	1	22	1	1	1	1	1	0	0	0	0	1	0	1	1	5	1	1	1	0	2	0	2	6	1	16	3	2	1	1	0	1	1	0	0	2	1	1	1	1	1	1	1	1	1	1	1	1
505	2	1	28	1	1	1	1	1	0	0	0	0	1	0	1	1	4	1	1	1	0	1	0	2	6	1	2	2	1	1	0	0	1	1	0	1	2	1	1	1	1	1	1	1	1	1	1	1	1
506	2	1	25	1	1	1	1	1	0	0	0	0	1	0	1	1	3	1	1	1	1	1	0	2	6	2	12	1	1	0	1	1	1	1	0	0	2	1	1	1	1	1	1	1	1	1	1	1	1
507	1	1	34	1	1	1	1	1	1	0	0	0	2	0	1	1	4	1	1	1	1	1	0	2	6	1	10	2	2	0	1	1	1	1	0	0	2	1	1	1	1	1	1	1	1	1	1	1	1
508	1	1	33	1	2	1	1	1	0	0	0	0	2	0	1	1	5	1	1	1	1	1	0	3	6	1	5	5	2	0	0	0	1	1	0	0	2	1	1	1	1	1	1	1	1	1	1	1	1
509	1	1	41	1	1	2	2	5	1	0	0	0	3	0	1	1	5	1	5	1	1	1	0	2	6	1	7	6	3	1	1	1	2	#NULL!	0	0	2	1	1	0	#NULL!	0	#NULL!	0	#NULL!	0	#NULL!	0	#NULL!
510	1	1	37	4	1	1	1	5	0	0	0	0	1	1	1	1	5	1	3	1	1	1	0	2	6	1	4	6	2	0	0	0	1	#NULL!	0	0	2	1	1	1	2	1	2	1	2	1	2	1	2
511	2	1	35	1	2	4	2	1	1	0	0	0	2	0	1	1	5	1	1	1	1	1	0	2	6	1	13	4	2	1	1	0	2	1	0	1	2	1	1	0	#NULL!	0	#NULL!	0	#NULL!	0	#NULL!	0	#NULL!
512	2	1	36	1	1	2	3	2	0	1	0	0	5	0	1	1	5	2	1	1	1	2	0	2	6	2	3	3	3	4	1	1	2	1	0	1	2	1	1	0	#NULL!	0	#NULL!	0	#NULL!	0	#NULL!	0	#NULL!
513	2	1	22	1	1	1	3	3	0	0	0	0	2	0	1	1	3	1	1	1	1	1	0	2	6	1	11	1	0	2	1	0	2	1	0	1	1	1	1	0	#NULL!	0	#NULL!	0	#NULL!	0	#NULL!	0	#NULL!
514	2	1	35	1	2	1	2	1	0	0	0	0	1	0	1	1	6	1	1	1	1	1	0	2	6	1	15	4	2	0	0	0	1	1	0	0	2	1	1	1	1	1	1	1	1	1	1	1	1
515	2	1	39	1	2	2	2	3	0	1	0	0	5	0	1	1	5	2	1	1	1	1	0	1	6	2	7	7	2	1	0	0	2	#NULL!	0	1	2	1	1	0	#NULL!	0	#NULL!	0	#NULL!	0	#NULL!	0	#NULL!
516	2	1	36	1	1	1	1	1	0	0	0	0	1	0	1	1	5	1	1	1	1	1	1	2	6	1	5	3	2	0	0	0	1	#NULL!	0	0	2	1	1	1	1	1	1	1	1	1	1	1	1
[truncated: 152 more columns]
